# Supplementary material for: DNA Methylation and Prospects for Predicting the Therapeutic Effect of Neoadjuvant Chemotherapy for Triple-Negative and Luminal B Breast Cancer
Source: Cancers (Basel). 2023 Mar 6;15(5):1630. doi: 10.3390/cancers15051630 (PMC10001080; doi:10.3390/cancers15051630)
Supplement: Supplementary file 1 [file cancers-15-01630-s001.zip]

Archive with 3 entries (3 files):
- cancers-2188016-supplementary.pdf
- Supplementary Table S10.xlsx
- Supplementary Table S11.xlsx
