# Supplementary material for: DNA Methylation and Prospects for Predicting the Therapeutic Effect of Neoadjuvant Chemotherapy for Triple-Negative and Luminal B Breast Cancer
Source: Cancers (Basel). 2023 Mar 6;15(5):1630. doi: 10.3390/cancers15051630 (PMC10001080; doi:10.3390/cancers15051630)
Supplement: Supplementary file 1 [file cancers-15-01630-s001.zip › Supplementary Table S10.xlsx]

## Sheet: TNBC
Coordinate (hg19)	B-value in resistant tumors	B-value in sensitive tumors	Methylation difference	p-value	Genes
chr1:1080644-1080645/+	0.627419	0.837842	0.210423	0.0207687
chr1:115124795-115124796/+	0.620466	0.856647	0.23618	0.0257014	BCAS2
chr1:12262197-12262198/+	0.95758	0.726967	0.230613	0.00228968
chr1:1287546-1287547/+	0.536701	0.797518	0.260816	0.0102229
chr1:1342477-1342478/+	0.368122	0	0.368122	0.0441713	, MRPL20, RN7SL657P
chr1:154298216-154298217/+	0.283024	0	0.283024	0.00562291	ATP8B2
chr1:154298218-154298219/+	0.286818	0	0.286818	0.048406	ATP8B2
chr1:154298256-154298257/+	0.270057	0	0.270057	0.0388448	ATP8B2
chr1:155219398-155219399/+	0.979798	0.675336	0.304462	0.00999324
chr1:156831001-156831002/+	0.34724	0.0382122	0.309028	0.00426672	NTRK1
chr1:163443147-163443148/+	0.331411	0.607345	0.275934	0.0399835
chr1:167135758-167135759/+	0.670338	0.388931	0.281406	0.0452038
chr1:175568385-175568386/+	0.846112	0.542059	0.304053	0.023081
chr1:179713023-179713024/+	0.374742	0.0771514	0.29759	0.0485974	, FAM163A
chr1:179713029-179713030/+	0.315481	0.0293653	0.286116	0.0421649	, FAM163A
chr1:18009862-18009863/+	0.466033	0.766029	0.299996	0.0127612
chr1:1855988-1855989/+	0.654161	0.39901	0.255152	0.015873
chr1:1874781-1874782/+	0.468077	0.735437	0.26736	0.035015
chr1:206711607-206711608/+	0.538713	0.825818	0.287105	0.00608788
chr1:206711640-206711641/+	0.573882	0.831098	0.257215	0.00182978
chr1:207818767-207818768/+	0.1588	0.359338	0.200538	0.0104562	CD46P1, CR1L
chr1:2137260-2137261/+	0.703513	0.482283	0.22123	0.042624	C1orf86
chr1:221053648-221053649/+	0.269592	0.00604891	0.263544	0.0449086	HLA-AS1, HLX
chr1:221053672-221053673/+	0.308491	0.0115764	0.296915	0.0449086	HLA-AS1, HLX
chr1:221053699-221053700/+	0.417567	0.0151866	0.40238	0.0272716	HLA-AS1, HLX
chr1:221053737-221053738/+	0.648104	0.193732	0.454372	0.0221735	HLA-AS1, HLX
chr1:223899938-223899939/+	0.290113	0.0572745	0.232838	0.0184873	CAPN2
chr1:223899991-223899992/+	0.22576	0	0.22576	0.0198988	CAPN2
chr1:231299552-231299553/+	0.0721527	0.304469	0.232317	0.0304746	TRIM67
chr1:234040874-234040875/+	0	0.23566	0.23566	0.0388448	SLC35F3
chr1:2379702-2379703/+	0.221554	0.458423	0.236869	0.0204248
chr1:240160945-240160946/+	0.471618	0.209253	0.262366	0.0372569
chr1:241519685-241519686/+	0.43393	0.130171	0.30376	0.0257194	RGS7
chr1:241519705-241519706/+	0.361349	0.103942	0.257407	0.0176397	RGS7
chr1:241519718-241519719/+	0.324902	0.0928707	0.232031	0.049102	RGS7
chr1:241519743-241519744/+	0.299095	0.0694727	0.229623	0.0168504	RGS7
chr1:241519756-241519757/+	0.247412	0.0231584	0.224254	0.0152779	RGS7
chr1:244012786-244012787/+	0.240949	0.0401891	0.20076	0.0150582	AKT3
chr1:2706475-2706476/+	0.430486	0.888267	0.457781	0.019451	TTC34
chr1:29447721-29447722/+	0.928473	0.648861	0.279611	0.0297869	TMEM200B
chr1:36948570-36948571/+	0.448646	0.198646	0.25	0.0150113	CSF3R
chr1:36948595-36948596/+	0.573024	0.307569	0.265455	0.00802401	CSF3R
chr1:40072363-40072364/+	0.134301	0.354421	0.22012	0.00711054
chr1:40098632-40098633/+	0.167641	0.432083	0.264443	0.0449146	, HEYL
chr1:4715888-4715889/+	0	0.201711	0.201711	0.0445506	AJAP1
chr1:4732131-4732132/+	0.344124	0.592927	0.248803	0.0472982
chr1:47905094-47905095/+	0.68583	0.324092	0.361738	0.00932401
chr1:47905097-47905098/+	0.600062	0.295929	0.304132	0.0400932
chr1:47905100-47905101/+	0.697597	0.261935	0.435662	0.0127612
chr1:47905135-47905136/+	0.501115	0.218531	0.282584	0.00789798
chr1:47905180-47905181/+	0.705339	0.382714	0.322625	0.0112974
chr1:47905216-47905217/+	0.646013	0.384097	0.261916	0.0101323
chr1:47905223-47905224/+	0.541824	0.323709	0.218115	0.0389898
chr1:48174580-48174581/+	0.303628	0.0651428	0.238485	0.049973
chr1:51443069-51443070/+	0.291313	0	0.291313	0.0445506
chr1:6186401-6186402/+	0.756201	0.494098	0.262102	0.0415581
chr1:6323283-6323284/+	0.354254	0.559469	0.205215	0.0164087
chr1:6500169-6500170/+	0.362791	0.159025	0.203766	0.0382968	ESPN
chr1:6525551-6525552/+	0.489096	0.252225	0.236871	0.0155515	TNFRSF25
chr1:85513510-85513511/+	0.348313	0.105205	0.243108	0.00606569	MCOLN3
chr1:85513523-85513524/+	0.513939	0.254377	0.259562	0.0426581	MCOLN3
chr1:85513527-85513528/+	0.343444	0.0955072	0.247937	0.0234007	MCOLN3
chr1:8740983-8740984/+	0.541985	0.802103	0.260118	0.0236557
chr10:100185233-100185234/+	0.968919	0.709526	0.259393	0.044368	HPS1
chr10:101281389-101281390/+	0.340512	0.633434	0.292922	0.034044
chr10:101281472-101281473/+	0.346089	0.604715	0.258626	0.0221845
chr10:101281491-101281492/+	0.429951	0.63036	0.200409	0.0273506
chr10:102886561-102886562/+	0.715215	0.478746	0.236468	0.0432571
chr10:103044301-103044302/+	0.479999	0.231907	0.248091	0.0175306
chr10:103044312-103044313/+	0.556137	0.312127	0.244009	0.0245707
chr10:103603388-103603389/+	0.333714	0.05052	0.283194	0.0164237	KCNIP2
chr10:11060262-11060263/+	0.271362	0	0.271362	0.0330364	CELF2
chr10:11060281-11060282/+	0.315623	0	0.315623	0.0257708	CELF2
chr10:11060304-11060305/+	0.231938	0	0.231938	0.0184955	CELF2
chr10:11060314-11060315/+	0.234056	0	0.234056	0.0184955	CELF2
chr10:11060329-11060330/+	0.29891	0	0.29891	0.0162344	CELF2
chr10:11060339-11060340/+	0.287729	0	0.287729	0.0416201	CELF2
chr10:11060347-11060348/+	0.297751	0	0.297751	0.00207977	CELF2
chr10:11060351-11060352/+	0.317861	0	0.317861	0.00908839	CELF2
chr10:11060356-11060357/+	0.233193	0	0.233193	0.00908839	CELF2
chr10:11060358-11060359/+	0.279288	0	0.279288	0.00908839	CELF2
chr10:118030827-118030828/+	0.246925	0.0406639	0.206261	0.0314673	GFRA1
chr10:118030861-118030862/+	0.295824	0.0579424	0.237882	0.0272402	GFRA1
chr10:118030892-118030893/+	0.246297	0.0244124	0.221885	0.0168022	GFRA1
chr10:118030902-118030903/+	0.267021	0.0256757	0.241345	0.00767973	GFRA1
chr10:118030904-118030905/+	0.260689	0.0256757	0.235013	0.00941534	GFRA1
chr10:118030911-118030912/+	0.255432	0.0166667	0.238765	0.010704	GFRA1
chr10:119494652-119494653/+	0.405068	0.0871027	0.317965	0.0139219
chr10:119494711-119494712/+	0.546796	0.254198	0.292597	0.0344389
chr10:12309407-12309408/+	0.4589	0.927727	0.468827	0.00796941
chr10:124906009-124906010/+	0.0693098	0.382515	0.313206	0.0403242	HMX2
chr10:124906011-124906012/+	0.105419	0.501184	0.395766	0.0139219	HMX2
chr10:125651094-125651095/+	0.0342939	0.291571	0.257278	0.0179186	CPXM2
chr10:125651146-125651147/+	0.0414517	0.416265	0.374813	0.0143848	CPXM2
chr10:126599435-126599436/+	0.921369	0.702674	0.218695	0.0327068
chr10:128594962-128594963/+	0.367289	0.592202	0.224913	0.0294798	DOCK1
chr10:132099898-132099899/+	0.435085	0.890783	0.455698	0.0130618
chr10:132099905-132099906/+	0.358749	0.773378	0.414629	0.042197
chr10:132099915-132099916/+	0.376071	0.774045	0.397974	0.0190476
chr10:134164850-134164851/+	0.965661	0.754605	0.211055	0.0260136	LRRC27
chr10:134513924-134513925/+	0.893535	0.665536	0.227999	0.047989
chr10:134541042-134541043/+	1	0.775524	0.224476	0.0445506
chr10:134559277-134559278/+	0.982932	0.778385	0.204547	0.0477332
chr10:134756760-134756761/+	0.0857141	0.301049	0.215335	0.02094	TTC40
chr10:134756784-134756785/+	0.219706	0.574917	0.355211	0.02094	TTC40
chr10:134756801-134756802/+	0.116792	0.574917	0.458126	0.0131343	TTC40
chr10:134864367-134864368/+	0.697023	0.915262	0.218239	0.0128471
chr10:134903766-134903767/+	0.155111	0.368138	0.213027	0.0380952
chr10:134930895-134930896/+	0.573875	0.829715	0.25584	0.0343448
chr10:1405372-1405373/+	0.790168	0.52584	0.264328	0.00646152
chr10:22765350-22765351/+	0.239498	0	0.239498	0.0181868
chr10:22765361-22765362/+	0.242619	0	0.242619	0.0447948
chr10:26986522-26986523/+	0.250522	0.028568	0.221954	0.0152716	PDSS1
chr10:30347831-30347832/+	0.358503	0.143098	0.215405	0.0438455	KIAA1462
chr10:52883211-52883212/+	0.562941	0.819673	0.256733	0.0451511
chr10:6206131-6206132/+	0	0.300154	0.300154	0.0253699
chr10:71328879-71328880/+	0.0412817	0.342036	0.300754	0.0366428
chr10:77155393-77155394/+	0.528508	0.176754	0.351754	0.0496964
chr10:77155404-77155405/+	0.497284	0.129092	0.368193	0.0316264
chr10:77157048-77157049/+	0.501975	0.141866	0.360109	0.0363784
chr10:784477-784478/+	0.700273	0.932249	0.231976	0.0264934
chr10:784524-784525/+	0.741695	0.949196	0.207502	0.0150505
chr10:94455650-94455651/+	0.4072	0.89688	0.489681	0.0119252
chr10:94608567-94608568/+	0.22319	0	0.22319	0.0418826	EXOC6
chr11:1101532-1101533/+	0.5961	0.377087	0.219013	0.0441256
chr11:1101536-1101537/+	0.820853	0.570181	0.250672	0.030303
chr11:118842650-118842651/+	0.803537	0.496878	0.306659	0.012654	, FOXR1
chr11:132951899-132951900/+	0.28458	0.608721	0.324141	0.0023373
chr11:132951983-132951984/+	0.543328	0.772345	0.229016	0.0345651
chr11:13375745-13375746/+	0.560509	0.914638	0.35413	0.0171232	RN7SKP151
chr11:1683135-1683136/+	0.339077	0.0437898	0.295288	0.0376669
chr11:17036318-17036319/+	0.341796	0	0.341796	0.0416201	OR7E14P, PLEKHA7
chr11:1861783-1861784/+	0.827977	0.495032	0.332944	0.030303	TNNI2
chr11:1861809-1861810/+	0.821437	0.559744	0.261693	0.0113333	TNNI2
chr11:1940316-1940317/+	0.542686	0.805634	0.262948	0.0294056	, TNNT3
chr11:20177856-20177857/+	0.509614	0.299386	0.210228	0.0498834
chr11:2721069-2721070/+	0.590145	0.822088	0.231943	0.00767883	KCNQ1OT1
chr11:2721621-2721622/+	0.498727	0.7449	0.246174	0.0444743	KCNQ1OT1
chr11:2721681-2721682/+	0.486399	0.706943	0.220545	0.0448981	KCNQ1OT1
chr11:2721696-2721697/+	0.451559	0.659075	0.207516	0.0345312	KCNQ1OT1
chr11:2950918-2950919/+	0.323773	0.0765957	0.247178	0.0374208	PHLDA2
chr11:47208894-47208895/+	0.0278707	0.282217	0.254346	0.0456089	PACSIN3
chr11:47208959-47208960/+	0.278604	0.515223	0.236619	0.0479798	PACSIN3
chr11:517038-517039/+	1	0.600007	0.399993	0.0150785
chr11:536711-536712/+	0.513406	0.202013	0.311394	0.0182559	HRAS, LRRC56
chr11:61303134-61303135/+	0.806072	0.516698	0.289374	0.00331764
chr11:61303158-61303159/+	0.771216	0.525106	0.24611	0.0233993
chr11:613991-613992/+	0.316905	0.537514	0.22061	0.0469062	IRF7
chr11:63768443-63768444/+	0.438331	0.111138	0.327193	0.00743216	MACROD1, OTUB1
chr11:64374535-64374536/+	0.870884	0.555269	0.315615	0.0303479
chr11:64374546-64374547/+	0.918787	0.656109	0.262678	0.0340943
chr11:66610635-66610636/+	0.261395	0	0.261395	0.0210706	RCE1
chr11:66610642-66610643/+	0.261395	0	0.261395	0.0107996	RCE1
chr11:6676923-6676924/+	0.29153	0.037942	0.253588	0.022645	DCHS1
chr11:66799351-66799352/+	0.423931	0.149888	0.274043	0.0478253	SYT12
chr11:67777932-67777933/+	0.0576546	0.283879	0.226224	0.0200082	ALDH3B1
chr11:69361642-69361643/+	0.818097	0.564654	0.253442	0.00228626
chr11:69361654-69361655/+	0.789052	0.444664	0.344388	8.33532e-05
chr11:70023666-70023667/+	0.372979	0.159988	0.21299	0.0231012
chr11:70691786-70691787/+	0.819171	0.572448	0.246723	0.045066
chr12:110044244-110044245/+	0.45785	0.716466	0.258616	0.0276117
chr12:110044247-110044248/+	0.373925	0.637186	0.263261	0.0341257
chr12:111232675-111232676/+	0.46	0.675179	0.215179	0.031653
chr12:111642928-111642929/+	0.665808	0.866692	0.200884	0.00581583
chr12:115173711-115173712/+	0.91847	0.628128	0.290342	0.0457958
chr12:115173713-115173714/+	0.887351	0.577799	0.309551	0.0130313
chr12:115173758-115173759/+	0.90521	0.556731	0.348479	0.00952381
chr12:115173772-115173773/+	0.872449	0.515416	0.357032	0.02948
chr12:124247233-124247234/+	0.355994	0.0377168	0.318277	0.0212669	DNAH10
chr12:125223533-125223534/+	0.467463	0.823698	0.356235	0.015873
chr12:128751542-128751543/+	0.126728	0.336133	0.209405	0.0106305	TMEM132C
chr12:129338296-129338297/+	0.447625	0.162183	0.285442	0.0344583	GLT1D1
chr12:129338366-129338367/+	0.592884	0.313963	0.278922	0.0372284	GLT1D1
chr12:130388498-130388499/+	0.286701	0.669567	0.382866	0.017316	TMEM132D
chr12:130646598-130646599/+	0.0961444	0.350664	0.25452	0.0163474	FZD10, FZD10-AS1
chr12:131260592-131260593/+	0.132504	0.346447	0.213943	0.0327054
chr12:132107115-132107116/+	0.64685	0.358366	0.288484	0.0064734
chr12:133100415-133100416/+	0.0992037	0.45534	0.356136	0.019451
chr12:133160267-133160268/+	0.691576	0.91647	0.224894	0.0478956
chr12:1748875-1748876/+	0.687106	0.935997	0.248891	0.00546276
chr12:2216554-2216555/+	1	0.615994	0.384006	0.0441713
chr12:34462476-34462477/+	0.804509	0.506434	0.298075	0.0205245
chr12:34498103-34498104/+	0.787039	0.526019	0.26102	0.0229021
chr12:34498136-34498137/+	0.590826	0.163901	0.426925	0.00415135
chr12:34504527-34504528/+	0.572986	0.855612	0.282626	0.0388645
chr12:4340030-4340031/+	0.243326	0.57627	0.332944	0.00596363
chr12:5153426-5153427/+	0.187463	0.68063	0.493167	0.0218698	KCNA5
chr12:53298790-53298791/+	0.672865	0.414514	0.258351	0.0259321	KRT8
chr12:53298804-53298805/+	0.694015	0.403205	0.29081	0.0092328	KRT8
chr12:53790167-53790168/+	0.622707	0.868777	0.24607	0.0307468
chr12:54333157-54333158/+	0.2291	0.00918274	0.219917	0.00720065	HOXC13, HOXC13-AS
chr12:54333164-54333165/+	0.322051	0.0958892	0.226162	0.0237143	HOXC13, HOXC13-AS
chr12:54333173-54333174/+	0.260637	0.0352924	0.225345	0.00500593	HOXC13, HOXC13-AS
chr12:54785204-54785205/+	0.25749	0	0.25749	0.0330364	ZNF385A
chr12:76350571-76350572/+	0.687033	1	0.312967	0.0257708	RN7SL734P
chr12:8717203-8717204/+	0.528924	0.858013	0.329089	0.00750186
chr13:110959721-110959722/+	0.268337	0.028754	0.239583	0.0150617	COL4A1, COL4A2
chr13:112553814-112553815/+	0.648667	0.880277	0.23161	0.0339769	LINC00354
chr13:112997400-112997401/+	0.562325	0.824596	0.262271	0.0238452
chr13:113105876-113105877/+	0.607978	0.859849	0.251871	0.0487364
chr13:114055917-114055918/+	0.797329	0.582104	0.215225	0.00908243
chr13:114565841-114565842/+	0.486395	0.0954084	0.390987	0.019451	GAS6, GAS6-AS2
chr13:114784223-114784224/+	0.984259	0.75787	0.226389	0.0296566
chr13:114784322-114784323/+	0.98176	0.772719	0.20904	0.0265187
chr13:19518877-19518878/+	0.436506	0.806826	0.37032	0.0424242
chr13:27289550-27289551/+	0.735902	0.948495	0.212593	0.017297
chr13:50701722-50701723/+	0.33743	0.119227	0.218202	0.0433762	DLEU2
chr13:50701724-50701725/+	0.326024	0.0941091	0.231915	0.0205687	DLEU2
chr13:50701728-50701729/+	0.327626	0.0963616	0.231264	0.0247968	DLEU2
chr13:50701798-50701799/+	0.369178	0.132135	0.237043	0.0348655	DLEU2
chr13:50701812-50701813/+	0.483936	0.178918	0.305018	0.0432885	DLEU2
chr13:50701816-50701817/+	0.340177	0.060732	0.279445	0.0025489	DLEU2
chr13:95364476-95364477/+	0.226497	0.0177126	0.208785	0.00788721	SOX21, SOX21-AS1
chr14:101037762-101037763/+	0.721153	0.449838	0.271315	0.0380952	BEGAIN
chr14:101291891-101291892/+	0.557563	0.788513	0.23095	0.00325928	MEG3
chr14:101291937-101291938/+	0.442896	0.664336	0.22144	0.027823	MEG3
chr14:104859111-104859112/+	0.700902	0.257457	0.443445	0.0190476
chr14:105954052-105954053/+	0.200013	0	0.200013	0.0181868	, CRIP1
chr14:19889560-19889561/+	0.661741	0.937943	0.276202	0.0342039	BMS1P18
chr14:24802048-24802049/+	0.127878	0.333208	0.205329	0.0225166	ADCY4
chr14:24802057-24802058/+	0.1545	0.406388	0.251888	0.0321313	ADCY4
chr14:24802059-24802060/+	0.169906	0.37227	0.202364	0.0327054	ADCY4
chr14:37116121-37116122/+	0.343678	0.0800182	0.263659	0.0298524
chr14:37136221-37136222/+	0.682575	0.480574	0.202001	0.042624	PAX9
chr14:38053522-38053523/+	0.266216	0.0321171	0.234099	0.0327789
chr14:38053576-38053577/+	0.267254	0.0252998	0.241954	0.0327789
chr14:38053594-38053595/+	0.257385	0.0179269	0.239458	0.00558033
chr14:38724669-38724670/+	0.483543	0.235755	0.247787	0.0404815	CLEC14A
chr14:52536275-52536276/+	0.360254	0.132053	0.228201	0.0398748	NID2
chr14:52781834-52781835/+	0.389195	0.0369266	0.352268	0.010069	PTGER2
chr14:52781839-52781840/+	0.371238	0.0369266	0.334311	0.0150788	PTGER2
chr14:52781843-52781844/+	0.425898	0.0578365	0.368062	0.00452936	PTGER2
chr14:52781848-52781849/+	0.47099	0.0650592	0.40593	0.00452936	PTGER2
chr14:52781866-52781867/+	0.423101	0.0650592	0.358042	0.00800994	PTGER2
chr14:52781895-52781896/+	0.338731	0.0446903	0.294041	0.0120566	PTGER2
chr14:52781902-52781903/+	0.448968	0.100879	0.348089	0.0263134	PTGER2
chr14:52781936-52781937/+	0.535154	0.156207	0.378947	0.0406919	PTGER2
chr14:52781945-52781946/+	0.472575	0.0883764	0.384198	0.00475031	PTGER2
chr14:52781948-52781949/+	0.495295	0.0701262	0.425169	0.00404088	PTGER2
chr14:52781954-52781955/+	0.538243	0.104373	0.43387	0.0021645	PTGER2
chr14:52781963-52781964/+	0.572876	0.132246	0.44063	0.00812704	PTGER2
chr14:52781968-52781969/+	0.617388	0.136486	0.480902	0.0200224	PTGER2
chr14:52781990-52781991/+	0.604458	0.139321	0.465137	0.0212669	PTGER2
chr14:52781995-52781996/+	0.466566	0.136486	0.33008	0.0340943	PTGER2
chr14:60794744-60794745/+	0.379414	0.104163	0.275251	0.0370407
chr14:73604519-73604520/+	0.483718	0.865781	0.382064	0.0105555	PSEN1
chr14:90701687-90701688/+	0.597983	0.265042	0.332941	0.00551213
chr14:94578258-94578259/+	0.511913	0.803464	0.291551	0.0233993	IFI27
chr14:97499906-97499907/+	0.387736	0.0937297	0.294006	0.0291277
chr14:97499919-97499920/+	0.419784	0.084975	0.334809	0.0406412
chr14:97499924-97499925/+	0.435424	0.124041	0.311383	0.0390872
chr14:97499930-97499931/+	0.461919	0.133934	0.327985	0.0362595
chr14:97499959-97499960/+	0.398556	0.0985725	0.299984	0.0220491
chr14:97499973-97499974/+	0.396702	0.140084	0.256617	0.0308276
chr14:99712063-99712064/+	0.376705	0.143977	0.232728	0.0131238
chr15:20104905-20104906/+	0.528753	0.804669	0.275917	0.0135747
chr15:21022357-21022358/+	0.677185	0.968949	0.291764	0.0261093
chr15:22804049-22804050/+	0.74386	0.271303	0.472557	0.0316528
chr15:23618913-23618914/+	0.896593	0.492023	0.40457	0.0342039
chr15:27112906-27112907/+	0.577794	0.0363636	0.54143	0.0265187	GABRA5
chr15:27112914-27112915/+	0.49276	0	0.49276	0.0210706	GABRA5
chr15:32322787-32322788/+	0.20508	0	0.20508	0.0447948	CHRNA7
chr15:32322801-32322802/+	0.207664	0	0.207664	0.0191546	CHRNA7
chr15:32322808-32322809/+	0.208136	0	0.208136	0.0191546	CHRNA7
chr15:32322836-32322837/+	0.201954	0	0.201954	0.0191546	CHRNA7
chr15:48010728-48010729/+	0.273975	0.0256967	0.248279	0.044368	SEMA6D
chr15:48937464-48937465/+	0.238304	0.0283688	0.209935	0.0475865	, FBN1
chr15:48937466-48937467/+	0.251189	0.0369488	0.214241	0.0441363	, FBN1
chr15:52044140-52044141/+	0	0.241701	0.241701	0.0257708	, LYSMD2, TMOD2
chr15:57884252-57884253/+	0.22913	0.0045186	0.224612	0.0432483	GCOM1, MYZAP, POLR2M
chr15:74425524-74425525/+	0.57187	0.825121	0.253251	0.0444063	ISLR2
chr15:76639053-76639054/+	0.265398	0.045089	0.220309	0.00564528
chr15:83953238-83953239/+	0.130435	0.445907	0.315472	0.0348056	BNC1
chr15:83953255-83953256/+	0.0681626	0.447482	0.379319	0.00561421	BNC1
chr15:83953257-83953258/+	0.0676352	0.387822	0.320187	0.0176767	BNC1
chr15:83953261-83953262/+	0.069484	0.365749	0.296265	0.0325306	BNC1
chr15:83953304-83953305/+	0.0418435	0.405851	0.364007	0.0365393	BNC1
chr15:83953310-83953311/+	0.0356618	0.360182	0.324521	0.0115189	BNC1
chr15:83953319-83953320/+	0.0718763	0.319878	0.248002	0.0372599	BNC1
chr15:91072129-91072130/+	0.907515	0.609742	0.297773	0.0428391	CRTC3
chr15:91073545-91073546/+	0.32427	0.0264455	0.297824	0.0139219	CRTC3
chr16:10346155-10346156/+	0.539708	0.808869	0.269161	0.0296509
chr16:10346207-10346208/+	0.369423	0.686358	0.316935	0.0205893
chr16:10346210-10346211/+	0.434825	0.653215	0.218389	0.0234921
chr16:1074103-1074104/+	0.672225	0.310919	0.361306	0.00915538
chr16:1098980-1098981/+	0.634624	0.841913	0.207289	0.0301224
chr16:1132730-1132731/+	0.28607	0.549746	0.263676	0.014997
chr16:1132822-1132823/+	0.259198	0.505359	0.246161	0.0304133
chr16:1168037-1168038/+	0.343323	0.594406	0.251083	0.0228688
chr16:1260567-1260568/+	0.546509	0.820346	0.273837	0.00621754	CACNA1H
chr16:1260577-1260578/+	0.488553	0.749347	0.260794	0.00314361	CACNA1H
chr16:1261111-1261112/+	0.489191	0.770992	0.2818	0.0417832	CACNA1H
chr16:1310023-1310024/+	0.261998	0.512009	0.250011	0.00952381
chr16:15490154-15490155/+	0.540391	0.169021	0.37137	0.0285714	, MPV17L
chr16:1979929-1979930/+	0.209787	0	0.209787	0.0168867
chr16:2040029-2040030/+	0.242814	0	0.242814	0.0445506	, SYNGR3
chr16:21163984-21163985/+	0.911702	0.709778	0.201924	0.00937477	DNAH3
chr16:2220300-2220301/+	0.614431	0.834974	0.220543	0.0106951
chr16:23847311-23847312/+	0	0.383068	0.383068	0.0181868	PRKCB
chr16:23847325-23847326/+	0	0.4177	0.4177	0.0297707	PRKCB
chr16:23847338-23847339/+	0	0.25983	0.25983	0.0447948	PRKCB
chr16:23847344-23847345/+	0.0286369	0.373364	0.344727	0.0456089	PRKCB
chr16:23847348-23847349/+	0	0.356473	0.356473	0.0291389	PRKCB
chr16:23847380-23847381/+	0	0.368019	0.368019	0.0288987	PRKCB
chr16:2392079-2392080/+	0.839081	0.631364	0.207717	0.0380952	ABCA17P, ABCA3
chr16:2392088-2392089/+	0.865154	0.527652	0.337502	0.042197	ABCA17P, ABCA3
chr16:2879554-2879555/+	0.479744	0.91208	0.432336	0.0344536	ZG16B
chr16:2879569-2879570/+	0.463269	0.914835	0.451566	0.0365463	ZG16B
chr16:2879586-2879587/+	0.436185	0.805543	0.369358	0.031746	ZG16B
chr16:29321121-29321122/+	0.675754	0.895813	0.220058	0.018401
chr16:29321129-29321130/+	0.635874	0.873799	0.237926	0.00621601
chr16:30545830-30545831/+	0.249024	0.0161725	0.232852	0.0375824	, ZNF747
chr16:4256509-4256510/+	0.676047	0.44153	0.234517	0.0314685
chr16:54228272-54228273/+	0.360555	0.56838	0.207825	0.0256548
chr16:54228323-54228324/+	0.253593	0.48318	0.229587	0.0358441
chr16:54228326-54228327/+	0.229025	0.457007	0.227982	0.0255178
chr16:54228333-54228334/+	0.248764	0.481844	0.23308	0.0358441
chr16:56703439-56703440/+	0.690303	0.487091	0.203211	0.0358066	MT1G, MT1H
chr16:56709703-56709704/+	0.846364	0.499229	0.347135	0.0496964
chr16:585672-585673/+	0.706169	0.913167	0.206997	0.023081	CAPN15, MIR5587
chr16:73100682-73100683/+	0.137622	0.375275	0.237653	0.0447437
chr16:790212-790213/+	0.151951	0.461164	0.309213	0.042197	NARFL
chr16:81533369-81533370/+	0.626629	0.870562	0.243933	0.049876
chr16:845843-845844/+	0.0900157	0.652495	0.562479	0.0284295	CHTF18
chr16:853552-853553/+	0.851854	0.515743	0.336111	0.0282839	PRR25
chr16:85672716-85672717/+	0.592	0.865521	0.273521	0.00538553
chr16:85672721-85672722/+	0.75581	0.962869	0.207058	0.0228919
chr16:85672796-85672797/+	0.416663	0.733108	0.316445	0.0170716
chr16:88512628-88512629/+	0.876493	0.669232	0.20726	0.0219311
chr16:88600282-88600283/+	0.13009	0.380624	0.250535	0.0361451
chr16:89909759-89909760/+	0.406379	0.612751	0.206373	0.0262238
chr17:1173894-1173895/+	0.526155	0.796378	0.270223	0.0380533	BHLHA9
chr17:16570169-16570170/+	0.443795	0.175827	0.267968	0.0144226	NEK4P2
chr17:16570201-16570202/+	0.367702	0.0916315	0.276071	0.00647654	NEK4P2
chr17:16570203-16570204/+	0.465499	0.121417	0.344082	0.00278755	NEK4P2
chr17:16570209-16570210/+	0.392732	0.11346	0.279271	0.0142712	NEK4P2
chr17:16570220-16570221/+	0.442476	0.226419	0.216057	0.0330111	NEK4P2
chr17:27044293-27044294/+	0.0759952	0.33606	0.260065	0.0438264	RAB34
chr17:27044353-27044354/+	0.407681	0.113681	0.294	0.01998	RAB34
chr17:27046661-27046662/+	0.235761	0.00825959	0.227501	0.00219152	RAB34, RPL23A, SNORD42B
chr17:27046663-27046664/+	0.228411	0.023728	0.204683	0.00971779	RAB34, RPL23A, SNORD42B
chr17:30243862-30243863/+	0.400853	0.776143	0.37529	0.0451511
chr17:37100994-37100995/+	0.981635	0.722839	0.258796	0.00886043
chr17:40463502-40463503/+	0.504235	0.781022	0.276787	0.0132277
chr17:42287754-42287755/+	0.435755	0.0229805	0.412775	0.0129706	UBTF
chr17:42287768-42287769/+	0.410698	0.037511	0.373187	0.0374269	UBTF
chr17:42287775-42287776/+	0.509017	0.0392885	0.469729	0.0136243	UBTF
chr17:43299929-43299930/+	0.351916	0.0433446	0.308571	0.0467429	, FMNL1
chr17:4402966-4402967/+	0.263441	0.0449361	0.218505	0.0438429	, SPNS2
chr17:4402987-4402988/+	0.279002	0.0376068	0.241395	0.0248472	, SPNS2
chr17:48943187-48943188/+	0.314401	0	0.314401	0.0416201	TOB1, TOB1-AS1
chr17:65756990-65756991/+	1	0.794172	0.205828	0.0416201
chr17:6899646-6899647/+	0.369334	0.763508	0.394174	0.0135185	, ALOX12
chr17:6899705-6899706/+	0.435419	0.716208	0.280789	0.00560253	, ALOX12
chr17:697424-697425/+	0.946337	0.6073	0.339037	0.024741
chr17:71361649-71361650/+	0.223844	0.843379	0.619534	0.00606061
chr17:71361658-71361659/+	0.202256	0.705598	0.503342	0.00606061
chr17:72773914-72773915/+	0.72421	0.974643	0.250432	0.0280439	NAT9, TMEM104
chr17:73584111-73584112/+	0.40433	0.110235	0.294095	0.0272386	MYO15B
chr17:73584120-73584121/+	0.441522	0.140814	0.300708	0.0354384	MYO15B
chr17:73584154-73584155/+	0.458558	0.137749	0.320809	0.0125795	MYO15B
chr17:73584161-73584162/+	0.405253	0.126668	0.278586	0.0235441	MYO15B
chr17:74022213-74022214/+	0.0615211	0.29487	0.233349	0.00375949	EVPL
chr17:74070297-74070298/+	0.556189	0.299362	0.256827	0.0281274	GALR2, SRP68
chr17:74070311-74070312/+	0.515064	0.175296	0.339768	0.0456798	GALR2, SRP68
chr17:77163744-77163745/+	0.534327	0.916192	0.381864	0.0176768
chr17:77163790-77163791/+	0.522867	0.960194	0.437327	0.0256309
chr17:79131211-79131212/+	0.964539	0.644153	0.320386	0.0179428
chr17:79315400-79315401/+	0.4544	0.089011	0.365389	0.0420693
chr17:79315415-79315416/+	0.429167	0.0837813	0.345386	0.0143925
chr17:79315439-79315440/+	0.431678	0.0837813	0.347896	0.0228022
chr17:79315448-79315449/+	0.511757	0.11794	0.393817	0.0238563
chr17:79412481-79412482/+	0.93321	0.595639	0.337571	0.0139219
chr17:79917208-79917209/+	0.586664	0.37024	0.216424	0.0281274	NOTUM
chr17:8020479-8020480/+	0.704398	0.346054	0.358343	0.0285714	ALOXE3
chr17:81010182-81010183/+	0.0591241	0.287748	0.228624	0.0416718	B3GNTL1
chr17:85035-85036/+	0.914373	0.696188	0.218185	0.0322364	RPH3AL
chr17:85285-85286/+	0.976039	0.750986	0.225053	0.0364698	RPH3AL
chr17:8926895-8926896/+	0.471072	0.201933	0.269139	0.0199331	NTN1
chr17:8926903-8926904/+	0.601795	0.400321	0.201474	0.0424478	NTN1
chr17:97734-97735/+	0.60532	0.273096	0.332224	0.0225138	RPH3AL
chr18:10032753-10032754/+	0.406769	0.141386	0.265382	0.0238452
chr18:10032765-10032766/+	0.671518	0.421254	0.250264	0.0152201
chr18:12307830-12307831/+	0.2633	0	0.2633	0.003451	TUBB6
chr18:12307877-12307878/+	0.217172	0.0162757	0.200896	0.00169587	TUBB6
chr18:19751381-19751382/+	0.221582	0	0.221582	0.0307212	GATA6
chr18:21270348-21270349/+	0.400085	0.0931133	0.306972	0.0121758	LAMA3
chr18:34833791-34833792/+	0.088542	0.305483	0.216941	0.0298524	CELF4
chr18:34833863-34833864/+	0.128204	0.39827	0.270066	0.0220491	CELF4
chr18:44789209-44789210/+	0.157339	0.420902	0.263563	0.00567235
chr18:44928006-44928007/+	0.755143	0.958102	0.202959	0.00754623
chr18:72125147-72125148/+	0.533367	0.249637	0.28373	0.0426581	FAM69C
chr18:77194379-77194380/+	0.950946	0.676167	0.274778	0.0464841
chr18:77248037-77248038/+	0.628877	0.836206	0.207329	0.0140572
chr18:77826131-77826132/+	0.716905	0.931789	0.214885	0.00313064	RBFADN
chr18:77831642-77831643/+	0.961984	0.75024	0.211744	0.00606569
chr18:9614509-9614510/+	0.496371	0.0880531	0.408318	0.00736385	, PPP4R1
chr19:10025176-10025177/+	0.0165485	0.282553	0.266005	0.0464841	OLFM2
chr19:10543114-10543115/+	0.114644	0.319637	0.204993	0.0334416	PDE4A
chr19:1082647-1082648/+	0.329722	0.603443	0.273721	0.031746	HMHA1
chr19:1149829-1149830/+	0.870378	0.605573	0.264806	0.00952381
chr19:11591519-11591520/+	0.426825	0.0304426	0.396382	0.0153212	ELAVL3
chr19:1289624-1289625/+	0.645387	0.366189	0.279197	0.0437934
chr19:1291441-1291442/+	0.717814	0.50504	0.212774	0.0370731
chr19:13975628-13975629/+	0.392166	0.0121007	0.380065	0.029401	NANOS3
chr19:14117009-14117010/+	0.429515	0.0472813	0.382234	0.044368	RFX1
chr19:1468242-1468243/+	0.0748324	0.367555	0.292723	0.029401
chr19:1513838-1513839/+	0.118451	0.330202	0.211751	0.0344394	ADAMTSL5
chr19:15580725-15580726/+	0.238748	0.467671	0.228923	0.0447437
chr19:16388636-16388637/+	0.497787	0.885637	0.38785	0.00995811
chr19:1667603-1667604/+	0.902624	0.437441	0.465182	0.0212669
chr19:1738712-1738713/+	0.493448	0.283929	0.209519	0.0409536
chr19:18057738-18057739/+	0.833302	0.458396	0.374905	0.00527816
chr19:18200200-18200201/+	0.571867	0.236508	0.33536	0.0449512
chr19:18479851-18479852/+	0.803215	0.584847	0.218368	0.0146152
chr19:1851698-1851699/+	0.402023	0.63884	0.236817	0.0411255
chr19:18979990-18979991/+	0.698933	0.474933	0.224001	0.0141917
chr19:18980015-18980016/+	0.862649	0.450366	0.412283	0.0380533
chr19:18980076-18980077/+	0.853972	0.518086	0.335886	0.030303
chr19:2252841-2252842/+	0.37129	0.106565	0.264726	0.0388917
chr19:2556635-2556636/+	0.500814	0.711222	0.210408	0.0467175
chr19:2556680-2556681/+	0.438963	0.699965	0.261002	0.0432571
chr19:2616726-2616727/+	0.771338	0.549073	0.222266	0.0266466
chr19:2616734-2616735/+	0.800848	0.529193	0.271656	0.0342794
chr19:2616740-2616741/+	0.783192	0.529126	0.254066	0.0342794
chr19:3000718-3000719/+	0.695905	0.935699	0.239794	0.0208553
chr19:34268389-34268390/+	0.730846	0.430639	0.300207	0.046719
chr19:3466761-3466762/+	0.547904	0.797325	0.249421	0.047989
chr19:3466763-3466764/+	0.480103	0.815007	0.334904	0.0331681
chr19:35760902-35760903/+	0.145283	0.538716	0.393434	0.0346596	USF2
chr19:36523535-36523536/+	0.245697	0.0183655	0.227331	0.00411279	CLIP3
chr19:36523537-36523538/+	0.273613	0.00918274	0.26443	0.00309977	CLIP3
chr19:36747986-36747987/+	0.646497	0.433882	0.212615	0.035463
chr19:3785990-3785991/+	0.251622	0.0100258	0.241597	0.040686	MATK
chr19:38746924-38746925/+	0.017594	0.226439	0.208845	0.0368017	PPP1R14A
chr19:38746954-38746955/+	0.0692903	0.294545	0.225255	0.0393753	PPP1R14A
chr19:39734600-39734601/+	0.866479	0.470939	0.395541	0.00778692	IFNL3
chr19:40315245-40315246/+	0.208132	0	0.208132	0.0445506
chr19:41146819-41146820/+	0.487469	0.220232	0.267237	0.018648
chr19:41196401-41196402/+	0.319099	0.0792931	0.239806	0.0157706	NUMBL
chr19:42125336-42125337/+	0.48759	0.725333	0.237743	0.00626915
chr19:42830367-42830368/+	0.0341507	0.237935	0.203784	0.0108828	MEGF8
chr19:45575142-45575143/+	0.715714	0.942969	0.227256	0.00302954
chr19:46139139-46139140/+	0.741409	1	0.258591	0.0210706	EML2
chr19:46164680-46164681/+	0.463565	0.700796	0.237231	0.0380952
chr19:46173433-46173434/+	0.950565	0.540432	0.410133	0.0477332	GIPR
chr19:46750621-46750622/+	0.931958	0.658487	0.273471	0.0151516
chr19:46996542-46996543/+	0.26096	0.0377475	0.223213	0.0176842
chr19:46996544-46996545/+	0.238511	0.0377475	0.200763	0.0288293
chr19:51015439-51015440/+	0.636359	0.872966	0.236607	0.0147495	ASPDH, JOSD2
chr19:531829-531830/+	0.245602	0	0.245602	0.0184955	CDC34
chr19:531843-531844/+	0.209902	0	0.209902	0.0330364	CDC34
chr19:531877-531878/+	0.229314	0	0.229314	0.0257708	CDC34
chr19:531879-531880/+	0.224013	0	0.224013	0.0257708	CDC34
chr19:5808269-5808270/+	0.837583	0.58663	0.250953	0.0445531
chr19:58094977-58094978/+	0.214284	0.477075	0.262791	0.0302813	ZIK1
chr19:709488-709489/+	0.216716	0	0.216716	0.0284407	PALM
chr19:921342-921343/+	0.130136	0.450776	0.32064	0.019451
chr2:107103942-107103943/+	0.211728	0	0.211728	0.0297707	, CD8BP
chr2:128432569-128432570/+	0.300811	0	0.300811	0.0123506	LIMS2
chr2:128432582-128432583/+	0.320022	0	0.320022	0.0181868	LIMS2
chr2:129365774-129365775/+	0.674216	0.370993	0.303223	0.0213077
chr2:129365949-129365950/+	0.739496	0.320546	0.41895	0.0349263
chr2:131489425-131489426/+	0.711736	0.954008	0.242272	0.0392661
chr2:132795209-132795210/+	0.534871	0.195273	0.339598	0.0484848
chr2:132795216-132795217/+	0.569045	0.271715	0.29733	0.0282828
chr2:150187223-150187224/+	0.213462	0	0.213462	0.0210275	LYPD6
chr2:205410690-205410691/+	0	0.23113	0.23113	0.0445506	PARD3B
chr2:205410743-205410744/+	0.0329412	0.289762	0.256821	0.0316334	PARD3B
chr2:205410791-205410792/+	0	0.229158	0.229158	0.0168867	PARD3B
chr2:205410794-205410795/+	0.0170854	0.268391	0.251306	0.044368	PARD3B
chr2:205410811-205410812/+	0	0.220871	0.220871	0.0445506	PARD3B
chr2:218860342-218860343/+	0.616081	0.409215	0.206866	0.0220045
chr2:219850160-219850161/+	0.0145923	0.233863	0.219271	0.0296566	FEV
chr2:220174005-220174006/+	0.492539	0.176929	0.315609	0.0183015	PTPRN
chr2:232531661-232531662/+	0.228161	0.493459	0.265297	0.0452631
chr2:232545980-232545981/+	0.206488	0	0.206488	0.0377841
chr2:232575042-232575043/+	0	0.254778	0.254778	0.0257708	PTMA
chr2:235350567-235350568/+	0.774343	0.354011	0.420332	0.031746
chr2:237071729-237071730/+	0.669273	0.4434	0.225874	0.0336824
chr2:237071810-237071811/+	0.658461	0.453034	0.205427	0.0103823
chr2:239048373-239048374/+	0.514568	0.311551	0.203018	0.0332414	KLHL30
chr2:239072870-239072871/+	0.0297913	0.235573	0.205781	0.0238684	FAM132B
chr2:239755656-239755657/+	0.435685	0.156458	0.279228	0.025631	TWIST2
chr2:239755662-239755663/+	0.507983	0.112458	0.395525	0.00778692	TWIST2
chr2:242946869-242946870/+	0.913627	0.622501	0.291126	0.0141588
chr2:24398010-24398011/+	0.599272	0.908085	0.308814	0.0114526	, FAM228A
chr2:26521602-26521603/+	0.408523	0.141664	0.266859	0.0109134
chr2:27301930-27301931/+	0.530082	0.834526	0.304444	0.0214396	EMILIN1
chr2:47797590-47797591/+	0.237609	0	0.237609	0.0416201	KCNK12
chr2:64682022-64682023/+	0.44941	0.0414634	0.407946	0.0285193	, LGALSL
chr2:66653534-66653535/+	0.510044	0.026806	0.483238	0.029401
chr2:66653575-66653576/+	0.626236	0.160342	0.465894	0.0344536
chr2:71927716-71927717/+	0.697126	0.390765	0.306361	0.025974
chr2:74743870-74743871/+	0.626746	0.403164	0.223583	0.0376598
chr2:80067921-80067922/+	0.722843	0.964473	0.241631	0.00198159
chr2:8597222-8597223/+	0.594287	0.191432	0.402855	0.042197
chr2:8597242-8597243/+	0.715237	0.215986	0.499251	0.0179007
chr2:8597285-8597286/+	0.592757	0.155939	0.436817	0.0282839
chr2:91704105-91704106/+	0.636675	0.989095	0.35242	0.0185615
chr2:97510385-97510386/+	0.670023	0.940439	0.270416	0.0357608	ANKRD23
chr20:21492914-21492915/+	0.39734	0.0482319	0.349109	0.00952381	NKX2-2, NKX2-2-AS1
chr20:2730796-2730797/+	0.630138	0.329733	0.300405	0.000989444	EBF4
chr20:2801711-2801712/+	0.444023	0.0849534	0.359069	0.0389212
chr20:30311370-30311371/+	0.218161	0	0.218161	0.0330364	BCL2L1
chr20:31116259-31116260/+	0.548867	0.345055	0.203812	0.0182865
chr20:50693439-50693440/+	0.68147	0.98508	0.303611	0.00540004
chr20:5645580-5645581/+	0.881101	0.666652	0.214449	0.0392016
chr20:5645598-5645599/+	0.909671	0.657594	0.252077	0.0428086
chr20:58317037-58317038/+	0.493222	0	0.493222	0.00875291
chr20:58384236-58384237/+	0.953094	0.58192	0.371174	0.00679567
chr20:60639273-60639274/+	0.428086	0.68371	0.255624	0.042624	, TAF4
chr20:60639279-60639280/+	0.321445	0.675814	0.354369	0.00669088	, TAF4
chr20:60639331-60639332/+	0.465162	0.688683	0.223522	0.0321233	, TAF4
chr20:61898027-61898028/+	0.518223	0.916254	0.398031	0.0177784
chr20:62097637-62097638/+	0.706281	0.932094	0.225813	0.045799
chr20:62097650-62097651/+	0.579885	0.899758	0.319873	0.0478515
chr20:62097654-62097655/+	0.313655	0.603087	0.289432	0.0183263
chr20:62097659-62097660/+	0.497724	0.871489	0.373765	0.0037296
chr20:62097667-62097668/+	0.592806	0.88633	0.293524	0.00810146
chr20:62097698-62097699/+	0.668776	0.914145	0.245369	0.038086
chr20:6749421-6749422/+	0.218459	0.0181062	0.200353	0.000864048	BMP2
chr21:15444249-15444250/+	0.949799	0.662384	0.287416	0.0402534	RNA5SP488
chr21:31311609-31311610/+	0.317199	0.0586584	0.258541	0.0391702	GRIK1
chr21:31311614-31311615/+	0.322534	0.0349533	0.287581	0.023151	GRIK1
chr21:31311616-31311617/+	0.263645	0.0128962	0.250749	0.00597727	GRIK1
chr21:33245076-33245077/+	0.40109	0.114727	0.286362	0.0472233	HUNK
chr21:38120085-38120086/+	0.512025	0	0.512025	0.0168867
chr21:43979209-43979210/+	0.758896	0.542033	0.216864	0.0115822
chr21:44749319-44749320/+	0.707144	0.942716	0.235572	0.0316334
chr21:45586783-45586784/+	0.578206	0.796621	0.218416	0.0452615
chr21:45716966-45716967/+	0.875147	0.635172	0.239975	0.0316505
chr21:46068809-46068810/+	0.845587	0.506237	0.33935	0.0452038
chr21:46737793-46737794/+	0.385301	0.596088	0.210787	0.0438791
chr21:46829672-46829673/+	0.518055	0.781768	0.263713	0.0239354	COL18A1-AS2
chr21:46850498-46850499/+	0.523342	0.754869	0.231527	0.0274817
chr21:46885348-46885349/+	0.725936	0.51172	0.214217	0.0165514
chr21:46977224-46977225/+	0.46385	0.763789	0.299939	0.00426998
chr21:9876905-9876906/+	0.521784	0.834598	0.312814	0.0478253
chr22:28651485-28651486/+	0.773297	0.521045	0.252252	0.010101
chr22:28651529-28651530/+	0.947706	0.632213	0.315493	0.0156117
chr22:37881475-37881476/+	0.668201	0.452538	0.215663	0.0227412	MFNG
chr22:39994991-39994992/+	0.761958	0.372558	0.3894	0.0121212
chr22:40047273-40047274/+	0.826476	0.625415	0.201061	0.00768181
chr22:41788946-41788947/+	0.735968	0.94002	0.204052	0.0139219
chr22:43564846-43564847/+	0.685876	0.933409	0.247534	0.0357077	TTLL12
chr22:44320295-44320296/+	0.159495	0.380416	0.220921	0.0478253	PNPLA3
chr22:45162047-45162048/+	0.5822	0.791829	0.209629	0.00519604	ARHGAP8
chr22:45623607-45623608/+	0.926406	0.725663	0.200743	0.0334127	KIAA0930
chr22:49447747-49447748/+	0.318876	0.804454	0.485579	0.0365463
chr22:49636550-49636551/+	0.439106	0.673584	0.234478	0.0301951
chr22:49964672-49964673/+	0.49938	0.752468	0.253088	0.0091027
chr22:50031967-50031968/+	0.695808	0.950123	0.254315	0.0367373
chr22:50165242-50165243/+	0.923663	0.668817	0.254846	0.00662631
chr22:50165273-50165274/+	0.769221	0.506857	0.262364	0.0137996
chr22:50522247-50522248/+	0.851953	0.53589	0.316062	0.0398974	MLC1
chr22:50964761-50964762/+	0.232915	0.0316712	0.201244	0.0297707	SCO2
chr22:51042939-51042940/+	0.692161	1	0.307839	0.0210706	MAPK8IP2
chr3:11610288-11610289/+	0.430809	0.732258	0.301449	0.0449078	VGLL4
chr3:126713630-126713631/+	0.334372	0.545608	0.211236	0.02058
chr3:126853435-126853436/+	0.896431	0.603056	0.293374	0.00978546
chr3:12958011-12958012/+	0.689399	0.338	0.351399	0.00952381
chr3:149374820-149374821/+	0.107627	0.360932	0.253305	0.0227418	WWTR1, WWTR1-AS1
chr3:174095187-174095188/+	0.982287	0.740684	0.241603	0.04224
chr3:183183615-183183616/+	0.816596	0.41032	0.406276	0.0420693
chr3:194118268-194118269/+	0.417492	0.163375	0.254117	0.00662561	GP5
chr3:194118297-194118298/+	0.406828	0.195504	0.211324	0.0100099	GP5
chr3:196326140-196326141/+	0.985611	0.779108	0.206502	0.0467429
chr3:197463575-197463576/+	0.203488	0	0.203488	0.0253699	FYTTD1, KIAA0226
chr3:2140717-2140718/+	0.24045	0.021978	0.218472	0.019596	CNTN4
chr3:47830270-47830271/+	0.419801	0.0216117	0.398189	0.0477332
chr3:50312451-50312452/+	0.622637	0.389727	0.23291	0.045066	SEMA3B
chr3:53080985-53080986/+	0.263494	0.0267973	0.236697	0.0054308	SFMBT1
chr3:98241608-98241609/+	0.219846	0.00569801	0.214148	0.0285193	, CLDND1
chr3:9904130-9904131/+	0.721595	0.4597	0.261895	0.0378788
chr4:12028840-12028841/+	0.775213	0.488379	0.286834	0.0151515
chr4:153456243-153456244/+	0.27915	0	0.27915	0.0451928	FBXW7, MIR4453
chr4:153456263-153456264/+	0.281198	0	0.281198	0.0297707	FBXW7, MIR4453
chr4:153456266-153456267/+	0.32018	0	0.32018	0.0297707	FBXW7, MIR4453
chr4:154710116-154710117/+	0.238517	0.0161725	0.222344	0.0297707	SFRP2
chr4:184319898-184319899/+	0	0.221139	0.221139	0.00749496
chr4:187026082-187026083/+	0.254079	0	0.254079	0.0181868	FAM149A
chr4:187026115-187026116/+	0.21486	0	0.21486	0.0123506	FAM149A
chr4:190641229-190641230/+	0.887098	0.644571	0.242527	0.0142996
chr4:190641234-190641235/+	0.928668	0.653857	0.274811	0.00924793
chr4:40551783-40551784/+	0.717773	0.948749	0.230976	0.0247461
chr4:41754031-41754032/+	0.438558	0.205553	0.233005	0.0291249
chr4:5167311-5167312/+	0.781336	0.449124	0.332211	0.0479798
chr4:56262642-56262643/+	0	0.200847	0.200847	0.0441713	SRD5A3-AS1, TMEM165
chr4:58060751-58060752/+	0.429466	0.905522	0.476056	0.029401
chr4:68017710-68017711/+	0.896346	0.501871	0.394475	0.0435279
chr4:8026276-8026277/+	0.775476	0.525085	0.250392	0.0111065
chr4:81952255-81952256/+	0.238296	0	0.238296	0.0416201	BMP3
chr4:81952266-81952267/+	0.248201	0	0.248201	0.0416201	BMP3
chr4:81952285-81952286/+	0.241413	0	0.241413	0.0416201	BMP3
chr4:81952302-81952303/+	0.240369	0	0.240369	0.0416201	BMP3
chr4:81952306-81952307/+	0.240369	0	0.240369	0.0416201	BMP3
chr4:83439513-83439514/+	0.761777	0.968708	0.206931	0.00754623
chr4:8621445-8621446/+	0.680173	0.90375	0.223577	0.00422002	CPZ
chr4:9700055-9700056/+	0.34472	0.0046332	0.340087	0.0276595
chr5:115152386-115152387/+	0.337694	0.0571429	0.280551	0.0316955	CDO1
chr5:115152413-115152414/+	0.283942	0.025	0.258942	0.0044454	CDO1
chr5:115152420-115152421/+	0.352874	0.0335222	0.319352	0.0120738	CDO1
chr5:115152431-115152432/+	0.313614	0.0573317	0.256282	0.0357746	CDO1
chr5:115152492-115152493/+	0.369057	0.0874699	0.281587	0.0124715	CDO1
chr5:115152504-115152505/+	0.37448	0.0764996	0.29798	0.0265857	CDO1
chr5:122431143-122431144/+	0.648576	0.366767	0.281809	0.0417832
chr5:138727988-138727989/+	0.308528	0.0948764	0.213651	0.0142996
chr5:145827080-145827081/+	0.318135	0.110159	0.207977	0.0301739	TCERG1
chr5:150603270-150603271/+	0.35327	0.0275482	0.325721	0.0354051	CCDC69
chr5:150603284-150603285/+	0.268494	0	0.268494	0.0291389	CCDC69
chr5:158524009-158524010/+	0.388842	0.747132	0.358289	0.034965	EBF1
chr5:158524047-158524048/+	0.4682	0.770095	0.301895	0.0221445	EBF1
chr5:158524085-158524086/+	0.526009	0.817818	0.291808	0.0266003	EBF1
chr5:159399289-159399290/+	0.255464	0.0141443	0.241319	0.00540004
chr5:159399307-159399308/+	0.255464	0	0.255464	0.00312761
chr5:159399309-159399310/+	0.22713	0	0.22713	0.0162344
chr5:159612318-159612319/+	0.627366	0.907151	0.279785	0.0361451
chr5:16867106-16867107/+	0.49996	0.766422	0.266462	0.0165858
chr5:170736560-170736561/+	0.20308	0	0.20308	0.0168867	TLX3
chr5:170738002-170738003/+	0.300219	0.00524109	0.294978	0.00312365	TLX3
chr5:170738006-170738007/+	0.313801	0.00500501	0.308796	0.00469092	TLX3
chr5:170738034-170738035/+	0.265099	0.0340634	0.231036	0.016789	TLX3
chr5:170738036-170738037/+	0.290276	0.0190736	0.271202	0.00652161	TLX3
chr5:170738046-170738047/+	0.246371	0.0457224	0.200649	0.0443946	TLX3
chr5:170738052-170738053/+	0.275942	0.015748	0.260194	0.0108828	TLX3
chr5:170738149-170738150/+	0.343466	0.0936991	0.249767	0.0424119	TLX3
chr5:176896464-176896465/+	0.574696	0.781196	0.206501	0.034965	DBN1
chr5:177035499-177035500/+	0.80304	0.571375	0.231665	0.018648	B4GALT7
chr5:178548998-178548999/+	1	0.789907	0.210093	0.0121943	ADAMTS2
chr5:178566222-178566223/+	0.689597	0.902537	0.21294	0.0280597
chr5:178715295-178715296/+	0.925126	0.674116	0.251011	0.0472798
chr5:35784378-35784379/+	0.979323	0.758593	0.220731	0.0463673
chr5:74061896-74061897/+	0.437455	0.762205	0.32475	0.0232539	GFM2, NSA2
chr5:90795277-90795278/+	0.48958	0.197321	0.292259	0.029304
chr5:915623-915624/+	0.933618	0.625687	0.307932	0.04522	TRIP13
chr6:10181525-10181526/+	0.965479	0.696784	0.268695	0.0342039
chr6:158409046-158409047/+	0.719633	0.921616	0.201983	0.0444067
chr6:160510148-160510149/+	0.679852	0.887749	0.207897	0.0344389
chr6:1620482-1620483/+	0.446289	0.164019	0.28227	0.0412693
chr6:1624538-1624539/+	0.726264	0.389693	0.336571	0.038086	GMDS
chr6:1624556-1624557/+	0.770021	0.405332	0.364689	0.0133708	GMDS
chr6:1624558-1624559/+	0.665246	0.293331	0.371915	0.0170611	GMDS
chr6:1624565-1624566/+	0.592018	0.24536	0.346658	0.0131802	GMDS
chr6:1624589-1624590/+	0.583505	0.204252	0.379253	0.00418294	GMDS
chr6:1624596-1624597/+	0.634708	0.313075	0.321633	0.0244344	GMDS
chr6:1624617-1624618/+	0.507507	0.164332	0.343175	0.0165499	GMDS
chr6:1624623-1624624/+	0.609687	0.240887	0.3688	0.0215488	GMDS
chr6:1624636-1624637/+	0.473036	0.165121	0.307916	0.010286	GMDS
chr6:1624652-1624653/+	0.514446	0.215045	0.299401	0.0183263	GMDS
chr6:1624746-1624747/+	0.551339	0.15732	0.394019	0.00487371	GMDS
chr6:1624760-1624761/+	0.383665	0.116431	0.267233	0.0279633	GMDS
chr6:163303230-163303231/+	0.668441	0.8707	0.202259	0.0333705
chr6:164758219-164758220/+	0.707513	0.914056	0.206543	0.0444422
chr6:168928327-168928328/+	0.550919	0.774595	0.223675	0.0264946
chr6:39281318-39281319/+	0.383012	0.0486792	0.334332	0.0225166	KCNK17
chr6:39281385-39281386/+	0.378873	0.0995492	0.279324	0.03996	KCNK17
chr6:393134-393135/+	0.293199	0.0540731	0.239126	0.0485786	IRF4
chr6:393136-393137/+	0.305921	0.0866929	0.219229	0.031018	IRF4
chr6:393167-393168/+	0.244877	0.0309768	0.213901	0.0196954	IRF4
chr6:393197-393198/+	0.251673	0.0362886	0.215384	0.012991	IRF4
chr6:393199-393200/+	0.26168	0.0346164	0.227064	0.0308848	IRF4
chr6:393239-393240/+	0.248196	0.033155	0.215041	0.0375199	IRF4
chr6:393248-393249/+	0.280712	0.0376547	0.243057	0.0297416	IRF4
chr6:40359850-40359851/+	0.780572	1	0.219428	0.020208
chr6:42208691-42208692/+	0.672293	0.99309	0.320797	0.0375824
chr6:42714961-42714962/+	0.310748	0.0749999	0.235748	0.0181009	TBCC
chr6:42714970-42714971/+	0.30236	0.0877805	0.214579	0.0336804	TBCC
chr6:42714978-42714979/+	0.330675	0.0752479	0.255427	0.0181009	TBCC
chr6:42714983-42714984/+	0.301987	0.0831827	0.218805	0.0274863	TBCC
chr6:42714989-42714990/+	0.313772	0.065882	0.24789	0.0340943	TBCC
chr6:44243935-44243936/+	0.359865	0.116763	0.243102	0.0380533
chr6:44243940-44243941/+	0.419742	0.133085	0.286657	0.0296623
chr6:5033529-5033530/+	0.190541	0.410296	0.219755	0.041074
chr6:63573719-63573720/+	0.457112	0.743323	0.286211	0.00590521
chr6:6938928-6938929/+	0.0516361	0.292874	0.241238	0.0327874	RN7SL554P
chr6:7051718-7051719/+	0.237189	0.0262864	0.210902	0.0150788
chr7_gl000195_random:74712-74713/+	0.40188	0.603778	0.201897	0.00448016
chr7:100253785-100253786/+	0.215187	0.477926	0.262739	0.0152201	ACTL6B
chr7:100253787-100253788/+	0.240214	0.562044	0.32183	0.0197828	ACTL6B
chr7:100253959-100253960/+	0.130191	0.410674	0.280483	0.0237143	ACTL6B
chr7:100253984-100253985/+	0.020649	0.30291	0.282262	0.0106785	ACTL6B
chr7:100253989-100253990/+	0.020649	0.255745	0.235096	0.0229229	ACTL6B
chr7:100318599-100318600/+	0.0716199	0.28744	0.21582	0.00380965	EPO
chr7:1040139-1040140/+	0.866755	0.612493	0.254262	0.0337984
chr7:1212353-1212354/+	0.818318	0.602439	0.215879	0.0434206
chr7:1273131-1273132/+	0.248805	0	0.248805	0.048406	UNCX
chr7:127841274-127841275/+	0.492801	0.205958	0.286843	0.0183263
chr7:129418887-129418888/+	0.341624	0.0514591	0.290164	0.0235395
chr7:1329137-1329138/+	0.433754	0.687488	0.253734	0.0155515
chr7:136424689-136424690/+	0.779227	1	0.220773	0.0174306
chr7:143105628-143105629/+	0.381416	0.166494	0.214922	0.0333734	EPHA1, EPHA1-AS1
chr7:143105676-143105677/+	0.429711	0.223911	0.2058	0.0453607	EPHA1, EPHA1-AS1
chr7:143105689-143105690/+	0.42663	0.201479	0.225151	0.0226036	EPHA1, EPHA1-AS1
chr7:1468788-1468789/+	0.624139	0.347951	0.276188	0.0388645
chr7:150811685-150811686/+	0.220428	0.438289	0.21786	0.0359523	AGAP3
chr7:150811775-150811776/+	0.123696	0.426804	0.303108	0.0110723	AGAP3
chr7:150811784-150811785/+	0.188685	0.509558	0.320873	0.0262238	AGAP3
chr7:150811796-150811797/+	0.0738409	0.449554	0.375713	0.0168366	AGAP3
chr7:150871370-150871371/+	0.721773	0.928206	0.206433	0.0278281	GBX1
chr7:150871432-150871433/+	0.627035	0.854569	0.227534	0.0281274	GBX1
chr7:150942426-150942427/+	0.443017	0.125023	0.317994	0.0415705	SMARCD3
chr7:1510034-1510035/+	0.761143	0.962236	0.201093	0.0398233	INTS1
chr7:151079422-151079423/+	0.480196	0.183453	0.296743	0.0244924
chr7:154488064-154488065/+	0.545372	0.83578	0.290408	0.0421585
chr7:155601225-155601226/+	0.209979	0.00619195	0.203787	0.00957207	SHH
chr7:155601236-155601237/+	0.22681	0.0127796	0.21403	0.037373	SHH
chr7:155629437-155629438/+	0.651885	0.864122	0.212237	0.0288095
chr7:1563610-1563611/+	0.956131	0.680159	0.275972	0.00269507
chr7:156400333-156400334/+	0.248928	0.585999	0.337071	0.0119252	LINC01006
chr7:156400456-156400457/+	0.122415	0.387269	0.264854	0.0479798	LINC01006
chr7:156409112-156409113/+	0.650472	0.368277	0.282196	0.0462072
chr7:156935591-156935592/+	0.563525	0.0951174	0.468407	0.0126231
chr7:157223773-157223774/+	0.635477	0.380148	0.255328	0.011988
chr7:158281561-158281562/+	0.682356	0.887326	0.204969	0.00686297
chr7:27205952-27205953/+	0.113089	0.376681	0.263592	0.0468793	HOXA9
chr7:33944649-33944650/+	0.275894	0.0375548	0.23834	0.0175484	BMPER
chr7:39663567-39663568/+	0.222926	0.0128088	0.210117	0.0462004	RALA
chr7:461605-461606/+	0.543203	0.761759	0.218556	0.0497641
chr7:5343416-5343417/+	0.435348	0.231031	0.204317	0.0314202
chr7:5650884-5650885/+	0.81075	0.505812	0.304939	0.0451511
chr7:64601816-64601817/+	0.353699	0.0642857	0.289413	0.0392661	INTS4L1
chr7:64601823-64601824/+	0.558708	0.240829	0.317879	0.0174825	INTS4L1
chr7:64601828-64601829/+	0.396836	0.145401	0.251435	0.0296623	INTS4L1
chr7:64601864-64601865/+	0.326252	0.0752953	0.250957	0.00915538	INTS4L1
chr7:64601890-64601891/+	0.488594	0.147232	0.341363	0.00896939	INTS4L1
chr7:64601937-64601938/+	0.339143	0.135671	0.203473	0.0175824	INTS4L1
chr7:72717979-72717980/+	0.487856	0.707055	0.219199	0.0441511	NSUN5
chr7:75008938-75008939/+	0.906442	0.692276	0.214166	0.0128965
chr7:75045461-75045462/+	0.61381	0.909526	0.295716	0.0215563	NSUN5P1
chr7:75045482-75045483/+	0.767991	0.984472	0.216481	0.0012264	NSUN5P1
chr7:75045491-75045492/+	0.624105	0.879559	0.255454	0.018974	NSUN5P1
chr7:964642-964643/+	0.738551	0.213848	0.524702	0.0179007	ADAP1
chr7:99769672-99769673/+	0.854099	0.589579	0.26452	0.018648	GPC2
chr7:998700-998701/+	0.838753	0.499894	0.33886	0.0285714
chr8:10590146-10590147/+	0.52853	0.295662	0.232868	0.0380952
chr8:10590221-10590222/+	0.350654	0.0955256	0.255128	0.0139219
chr8:11057751-11057752/+	0.0771979	0.349697	0.272499	0.0212669	XKR6
chr8:113095467-113095468/+	0.717429	0.954377	0.236948	0.00105348
chr8:142328168-142328169/+	0.428871	0.658967	0.230096	0.0144925
chr8:142328263-142328264/+	0.297837	0.57725	0.279413	0.00797954
chr8:142355944-142355945/+	0.574476	0.822594	0.248118	0.00502328
chr8:144154195-144154196/+	0.653066	0.853517	0.200452	0.0101275
chr8:145059627-145059628/+	0.55522	0.918135	0.362915	0.0325726	PARP10
chr8:145059660-145059661/+	0.445631	0.760733	0.315101	0.011988	PARP10
chr8:145059663-145059664/+	0.638251	0.862358	0.224106	0.049746	PARP10
chr8:145059726-145059727/+	0.591592	0.829918	0.238327	0.0214396	PARP10
chr8:145059731-145059732/+	0.560259	0.833545	0.273286	0.0290951	PARP10
chr8:17355018-17355019/+	0.145653	0.353721	0.208069	0.0478253	SLC7A2
chr8:1922711-1922712/+	0.358524	0.139915	0.218609	0.0301272	, KBTBD11
chr8:2163766-2163767/+	0.694499	0.906791	0.212292	0.0392016
chr8:21924263-21924264/+	0.222364	0	0.222364	0.00908839	DMTN
chr8:21924265-21924266/+	0.222364	0.0121581	0.210206	0.0297707	DMTN
chr8:23584627-23584628/+	0.369022	0	0.369022	0.0114172
chr8:23584644-23584645/+	0.416766	0.023166	0.3936	0.0265187
chr8:23584651-23584652/+	0.371327	0.0255319	0.345795	0.0265187
chr8:4607596-4607597/+	1	0.750815	0.249185	0.0441713
chr8:58055932-58055933/+	0.535274	0.780985	0.24571	0.0440741
chr8:58055948-58055949/+	0.41192	0.729767	0.317846	0.0147722
chr8:7649482-7649483/+	0.935806	0.713706	0.222101	0.00744822
chr8:99952399-99952400/+	0.509408	0.204995	0.304413	0.0361182
chr9:1051769-1051770/+	0.262137	0.042466	0.219671	0.0212995	DMRT2
chr9:114423905-114423906/+	0.209205	0	0.209205	0.00334754	GNG10
chr9:114423923-114423924/+	0.207882	0	0.207882	0.0182559	GNG10
chr9:124883880-124883881/+	0.730245	0.985412	0.255167	0.0402162	MIR4478
chr9:127216299-127216300/+	0.760677	0.52066	0.240017	0.00524476
chr9:128985436-128985437/+	0.723577	0.432329	0.291248	0.0430893
chr9:131789318-131789319/+	0.407943	0.721691	0.313748	0.0133766	SH3GLB2
chr9:131789324-131789325/+	0.380263	0.678964	0.2987	0.0133766	SH3GLB2
chr9:136508019-136508020/+	0.696733	0.378594	0.31814	0.00794974
chr9:136508197-136508198/+	0.848305	0.626001	0.222304	0.0498834
chr9:137144125-137144126/+	0.772408	0.522282	0.250126	0.0315125
chr9:137225335-137225336/+	0.424845	0.737597	0.312753	0.0311998
chr9:137314107-137314108/+	0.989676	0.602281	0.387395	0.0285193
chr9:139096906-139096907/+	0.0226334	0.226973	0.20434	0.0227418	LHX3
chr9:139234325-139234326/+	0.833887	0.596124	0.237764	0.034965
chr9:139234413-139234414/+	0.854427	0.607278	0.247149	0.0426581
chr9:139461619-139461620/+	0.585861	0.304189	0.281673	0.034965
chr9:139461643-139461644/+	0.496167	0.221057	0.275109	0.027668
chr9:140056697-140056698/+	0.459428	0.182969	0.27646	0.036407	GRIN1
chr9:140312018-140312019/+	0.651883	0.87748	0.225596	0.0469062
chr9:140312033-140312034/+	0.692175	0.904561	0.212386	0.0313695
chr9:140312035-140312036/+	0.645314	0.900126	0.254812	0.0328148
chr9:140312088-140312089/+	0.679217	0.899132	0.219915	0.0164441
chr9:140312092-140312093/+	0.693015	0.906319	0.213304	0.0312447
chr9:140312108-140312109/+	0.706455	0.914954	0.208499	0.0208553
chr9:140312110-140312111/+	0.655204	0.895701	0.240497	0.0223431
chr9:140312112-140312113/+	0.650499	0.91199	0.26149	0.0208553
chr9:140330857-140330858/+	0.238839	0.577119	0.33828	0.0312188	ENTPD8
chr9:140494213-140494214/+	0.897274	0.645003	0.252272	0.0105811
chr9:140681283-140681284/+	0.941874	0.734051	0.207823	0.0140941	, EHMT1
chr9:45435851-45435852/+	0.585749	0.855575	0.269825	0.0135185
chr9:68305663-68305664/+	0.419498	0.740698	0.3212	0.0266003
chr9:68305674-68305675/+	0.293889	0.629548	0.335659	0.0380533
chr9:68305687-68305688/+	0.329683	0.845777	0.516094	0.0180961
chr9:68305839-68305840/+	0.578026	0.843556	0.26553	0.00952381
chr9:72659270-72659271/+	0.103383	0.31928	0.215898	0.0255044	MAMDC2
chrUn_gl000225:136837-136838/+	0.510768	0.770574	0.259806	0.0120955
chrUn_gl000225:58541-58542/+	0.665541	0.894341	0.2288	0.0353443
chrX:103294786-103294787/+	0.424135	0.703253	0.279118	0.000379909	H2BFM
chrX:105970404-105970405/+	0.485735	0.246191	0.239544	0.0341257	RNF128
chrX:114468334-114468335/+	0.396278	0.152666	0.243612	0.00145039	LRCH2
chrX:114468344-114468345/+	0.311994	0.104915	0.207078	0.0102627	LRCH2
chrX:132548555-132548556/+	0.586673	0.301143	0.28553	0.031746	GPC4
chrX:132548599-132548600/+	0.489642	0.117307	0.372336	0.0293873	GPC4
chrX:132548610-132548611/+	0.584356	0.289559	0.294797	0.0380952	GPC4
chrX:132548683-132548684/+	0.544082	0.257938	0.286144	0.030303	GPC4
chrX:134048829-134048830/+	0.109277	0.317966	0.20869	0.0362005	MOSPD1
chrX:135579189-135579190/+	0.219231	0.551578	0.332347	0.031746	HTATSF1
chrX:13707537-13707538/+	0.288176	0	0.288176	0.0441713	RAB9A
chrX:137793360-137793361/+	0.172284	0.398099	0.225814	0.0435279	FGF13, FGF13-AS1
chrX:145128025-145128026/+	0.994989	0.761884	0.233105	0.0377841
chrX:149862466-149862467/+	0.11609	0.321022	0.204932	0.0110121	MTMR1
chrX:152710804-152710805/+	0.486256	0.789754	0.303498	0.00972228	TREX2
chrX:152950687-152950688/+	0.766309	0.531833	0.234476	0.0453607	PNCK
chrX:153715049-153715050/+	0.510896	0.194468	0.316427	0.0285714	UBL4A
chrX:19905189-19905190/+	0.0733182	0.443555	0.370237	0.00887332	SH3KBP1
chrX:24043558-24043559/+	0.0330688	0.308222	0.275153	0.0297707	KLHL15
chrX:24043611-24043612/+	0.281072	0.604572	0.3235	0.0276771	KLHL15
chrX:24043613-24043614/+	0.418753	0.690979	0.272226	0.045066	KLHL15
chrX:24045845-24045846/+	0.754069	0.99115	0.237081	0.0417476	KLHL15
chrX:25021643-25021644/+	0.615673	0.411637	0.204036	0.0314685
chrX:29026582-29026583/+	0.732399	1	0.267601	0.0210706
chrX:3263530-3263531/+	0.0192049	0.274738	0.255533	0.0152268	MXRA5
chrX:37350951-37350952/+	0.684227	0.912295	0.228067	0.0361735	FTH1P19
chrX:37747958-37747959/+	0.757613	0.959625	0.202012	0.0249921
chrX:39864725-39864726/+	0.431692	0.195538	0.236154	0.0209404
chrX:39864728-39864729/+	0.421666	0.219887	0.201779	0.0254703
chrX:39868261-39868262/+	0.363866	0.109798	0.254068	0.0296561
chrX:39868285-39868286/+	0.519264	0.221592	0.297671	0.00449212
chrX:39868305-39868306/+	0.434518	0.233335	0.201182	0.0276605
chrX:39868312-39868313/+	0.457333	0.219578	0.237755	0.0107796
chrX:39868314-39868315/+	0.443358	0.212627	0.230731	0.0175055
chrX:39868318-39868319/+	0.434464	0.227002	0.207462	0.017432
chrX:39868320-39868321/+	0.464594	0.227344	0.237249	0.0107283
chrX:39868347-39868348/+	0.456118	0.199619	0.256499	0.0127093
chrX:48456124-48456125/+	0.247917	0	0.247917	0.0154987	WDR13
chrX:48535101-48535102/+	0.3733	0.650653	0.277354	0.0357753	WAS
chrX:48684973-48684974/+	0.921159	0.699161	0.221998	0.0119421
chrX:48685118-48685119/+	0.883627	0.67526	0.208367	0.0156014
chrX:48768976-48768977/+	0.230675	0.559099	0.328423	0.004329	SLC35A2
chrX:58296992-58296993/+	0.619439	0.909717	0.290277	0.00742399
chrX:68049559-68049560/+	0.405004	0.626819	0.221815	0.0285714	EFNB1
chrX:68049564-68049565/+	0.294729	0.685464	0.390734	0.0285714	EFNB1
chrX:68836163-68836164/+	0.339459	0.544356	0.204897	0.0266466	EDA
chrX:68836236-68836237/+	0.27253	0.476962	0.204432	0.0454776	EDA
chrX:71238331-71238332/+	0.189638	0.582512	0.392874	0.00205677
chrX:71238340-71238341/+	0.164507	0.473071	0.308564	0.00510561
chrX:71238353-71238354/+	0.318996	0.551047	0.232051	0.0458395
chrX:83442639-83442640/+	0.407604	0.724518	0.316914	0.0221445	RPS6KA6
chrX:93747811-93747812/+	0.304597	0.519222	0.214625	0.0146896
chrX:9733180-9733181/+	0.209192	0.611843	0.40265	0.015873	GPR143

## Sheet: Luminal B
Coordinate (hg19)	B-value in resistant tumors	B-value in sensitive tumors	Methylation difference	p-value	Genes
chr1:10727888-10727889/+	0.593397	0.811153	0.217756	0.00716377
chr1:10727930-10727931/+	0.387391	0.604745	0.217354	0.0471663
chr1:10948648-10948649/+	0.301588	0.55129	0.249702	0.00753851
chr1:10948655-10948656/+	0.375666	0.639878	0.264212	0.00388279
chr1:10948702-10948703/+	0.321316	0.565501	0.244185	0.0135897
chr1:10948714-10948715/+	0.228688	0.451583	0.222895	0.0239377
chr1:10948728-10948729/+	0.387649	0.631457	0.243808	0.00520191
chr1:10948736-10948737/+	0.118193	0.354872	0.236679	0.00468779
chr1:13840199-13840200/+	0.0181818	0.33371	0.315528	0.0265187	, LRRC38
chr1:14507953-14507954/+	0.42413	0.641543	0.217413	0.00863618
chr1:14507992-14507993/+	0.429209	0.647089	0.21788	0.0350297
chr1:157164689-157164690/+	0.736556	0.254913	0.481643	0.0334937
chr1:157164693-157164694/+	0.671838	0.228618	0.443221	0.0472798
chr1:157164708-157164709/+	0.638485	0.165015	0.47347	0.0206449
chr1:157164714-157164715/+	0.701743	0.333336	0.368408	0.0491854
chr1:157164796-157164797/+	0.741892	0.264344	0.477548	0.00321587
chr1:157164810-157164811/+	0.752036	0.312273	0.439763	0.0107874
chr1:157164817-157164818/+	0.665479	0.268533	0.396946	0.036982
chr1:200843125-200843126/+	0.485449	0.689461	0.204013	0.0441963	GPR25
chr1:201368902-201368903/+	0.439179	0.138166	0.301013	0.00522647	LAD1
chr1:210502245-210502246/+	0	0.209626	0.209626	0.0307278	HHAT
chr1:214153475-214153476/+	0.252481	0.461798	0.209317	0.00312628	PROX1-AS1
chr1:214153535-214153536/+	0.48127	0.687115	0.205845	0.0347977	PROX1-AS1
chr1:2222896-2222897/+	0.283066	0.494705	0.211638	0.0114715
chr1:2232338-2232339/+	0.421705	0.635602	0.213897	0.0357782
chr1:2232347-2232348/+	0.465689	0.745262	0.279573	0.00063901
chr1:2232363-2232364/+	0.439949	0.700435	0.260486	0.00729392
chr1:2232391-2232392/+	0.21176	0.478929	0.267169	0.00429062
chr1:2232403-2232404/+	0.314702	0.565476	0.250774	0.00815644
chr1:2232469-2232470/+	0.324619	0.565114	0.240495	0.00459268
chr1:2232478-2232479/+	0.347411	0.604656	0.257245	0.00531462
chr1:2232481-2232482/+	0.314161	0.602529	0.288369	0.00164686
chr1:228350886-228350887/+	0.313302	0.526944	0.213642	0.0188688	IBA57-AS1
chr1:22914896-22914897/+	0.327744	0.63005	0.302306	0.0446344
chr1:2350911-2350912/+	0.38006	0.583531	0.203471	0.0483834
chr1:25257029-25257030/+	0.25617	0.0539297	0.202241	0.0077858	RUNX3
chr1:26371940-26371941/+	0.464215	0.66438	0.200165	0.0263584	SLC30A2
chr1:2706432-2706433/+	0.233615	0.503643	0.270028	0.00748061	TTC34
chr1:2706434-2706435/+	0.247989	0.492319	0.24433	0.0209882	TTC34
chr1:2706455-2706456/+	0.152225	0.363709	0.211484	0.0141741	TTC34
chr1:2721516-2721517/+	0.820165	0.541423	0.278742	0.0395685
chr1:2898500-2898501/+	0.865834	0.413373	0.452461	0.0040404
chr1:29717998-29717999/+	0.492764	0.19866	0.294104	0.013986
chr1:40098595-40098596/+	0.60032	0.386461	0.213859	0.00485813	, HEYL
chr1:40098616-40098617/+	0.432889	0.204818	0.228071	0.0113313	, HEYL
chr1:40098642-40098643/+	0.404669	0.204062	0.200607	0.00428394	, HEYL
chr1:40769338-40769339/+	0.62007	0.875183	0.255113	0.0343611	COL9A2
chr1:46913940-46913941/+	0.262554	0.479911	0.217357	0.0261519
chr1:46913987-46913988/+	0.258691	0.462305	0.203614	0.0286714
chr1:4772200-4772201/+	0.632097	0.901813	0.269716	0.00235918	AJAP1
chr1:47882282-47882283/+	0.186338	0.393469	0.20713	0.0323417	FOXE3
chr1:55266554-55266555/+	0.137088	0.361225	0.224137	0.0144483	TTC22
chr1:55266657-55266658/+	0.198462	0.408259	0.209797	0.0331098	TTC22
chr1:62660652-62660653/+	0.23292	0.580507	0.347587	0.0274167	L1TD1
chr1:62660692-62660693/+	0.129864	0.332373	0.202509	0.0365223	L1TD1
chr1:62660701-62660702/+	0.0656092	0.38652	0.320911	0.0233965	L1TD1
chr10:101281451-101281452/+	0.606614	0.345469	0.261145	0.0365236
chr10:101779740-101779741/+	0.467094	0.167442	0.299652	0.0269375
chr10:103044229-103044230/+	0.237142	0.443229	0.206086	0.0396866
chr10:103044281-103044282/+	0.287502	0.489603	0.2021	0.0319151
chr10:112838588-112838589/+	0.372525	0.638931	0.266406	0.00301109	ADRA2A
chr10:112838597-112838598/+	0.362834	0.580332	0.217498	0.01734	ADRA2A
chr10:112838602-112838603/+	0.302091	0.603909	0.301818	0.00159021	ADRA2A
chr10:112838621-112838622/+	0.30534	0.612715	0.307375	0.0018371	ADRA2A
chr10:112838624-112838625/+	0.279066	0.5546	0.275534	0.00410692	ADRA2A
chr10:112838633-112838634/+	0.400899	0.64064	0.239741	0.00414912	ADRA2A
chr10:112838639-112838640/+	0.375194	0.609625	0.234431	0.0122982	ADRA2A
chr10:112838641-112838642/+	0.370152	0.604751	0.234599	0.0356849	ADRA2A
chr10:112838648-112838649/+	0.387765	0.645848	0.258083	0.00414244	ADRA2A
chr10:112838653-112838654/+	0.436633	0.677247	0.240614	0.00340673	ADRA2A
chr10:112838655-112838656/+	0.345413	0.61799	0.272578	0.0029387	ADRA2A
chr10:112838689-112838690/+	0.46613	0.678383	0.212253	0.00167497	ADRA2A
chr10:119494602-119494603/+	0.304576	0.567583	0.263007	0.0269173
chr10:119494618-119494619/+	0.296798	0.544098	0.247299	0.0480361
chr10:126840458-126840459/+	0.168234	0.43184	0.263606	0.0365223
chr10:126840524-126840525/+	0.0760006	0.277647	0.201646	0.00376645
chr10:129535638-129535639/+	0.0493875	0.2628	0.213412	0.0260681	, FOXI2
chr10:129535696-129535697/+	0.27464	0.508512	0.233871	0.0486133	, FOXI2
chr10:131766588-131766589/+	0.512045	0.277379	0.234666	0.0333411
chr10:131771323-131771324/+	0.314582	0.5696	0.255018	0.00339339
chr10:133319156-133319157/+	0.634497	0.422897	0.2116	0.049129
chr10:133796107-133796108/+	0.0434575	0.262212	0.218754	0.0104051	BNIP3
chr10:133932197-133932198/+	0.895679	0.592376	0.303303	0.0469062
chr10:134862692-134862693/+	0.827655	0.588271	0.239384	0.0282164
chr10:135259661-135259662/+	0.521494	0.738908	0.217414	0.0476905
chr10:13933215-13933216/+	0.251126	0.457208	0.206081	0.0145491
chr10:1405340-1405341/+	0.571281	0.771871	0.200591	0.0238176
chr10:1405372-1405373/+	0.502331	0.718382	0.216051	0.0196584
chr10:1405589-1405590/+	0.503841	0.705802	0.201961	0.0485612
chr10:1405657-1405658/+	0.594646	0.796974	0.202328	0.0235346
chr10:16562623-16562624/+	0.302068	0.0722076	0.229861	0.0271507	C1QL3
chr10:22766320-22766321/+	0.622486	0.842674	0.220189	0.0102655
chr10:27548068-27548069/+	0.453259	0.177671	0.275588	0.028254	ARMC4P1, LRRC37A6P
chr10:54074238-54074239/+	0.0982059	0.328176	0.22997	0.00739063	DKK1, PRKG1-AS1
chr10:54074250-54074251/+	0.102439	0.315894	0.213455	0.0159019	DKK1, PRKG1-AS1
chr10:72200578-72200579/+	0.210717	0.448907	0.23819	0.00891864	NODAL
chr10:73840689-73840690/+	0.452292	0.677327	0.225035	0.0401709
chr10:77168201-77168202/+	0	0.368806	0.368806	0.00736638
chr10:77168248-77168249/+	0	0.22894	0.22894	0.0174306
chr10:91295346-91295347/+	0.270811	0.0305982	0.240213	0.019451	SLC16A12
chr10:91295369-91295370/+	0.221037	0	0.221037	0.0210706	SLC16A12
chr11:100999405-100999406/+	0.269359	0.0237277	0.245631	0.0027359	PGR
chr11:116452214-116452215/+	0.904814	0.472469	0.432345	0.00646673
chr11:133873049-133873050/+	0.729797	0.952711	0.222914	0.00897492
chr11:1578062-1578063/+	0.624396	0.873701	0.249304	0.000218689
chr11:1578072-1578073/+	0.701916	0.907485	0.205568	0.00117299
chr11:2828637-2828638/+	0.457502	0.248142	0.20936	0.0167856
chr11:31847714-31847715/+	0.396014	0.657325	0.261311	0.00219793
chr11:31847742-31847743/+	0.280957	0.49049	0.209532	0.0340793
chr11:31847748-31847749/+	0.224492	0.458268	0.233776	0.00899067
chr11:31847754-31847755/+	0.283256	0.520675	0.237418	0.0153901
chr11:31847768-31847769/+	0.276549	0.49437	0.21782	0.0279299
chr11:31847776-31847777/+	0.275401	0.533891	0.25849	0.0090465
chr11:455955-455956/+	0.540385	0.776412	0.236027	0.00508313
chr11:455969-455970/+	0.637494	0.840263	0.202769	0.0180908
chr11:456020-456021/+	0.674188	0.901861	0.227673	0.00518353
chr11:456029-456030/+	0.685577	0.919718	0.234141	0.000469514
chr11:456035-456036/+	0.616327	0.825375	0.209047	0.0185715
chr11:50256829-50256830/+	0.58673	0.350381	0.236349	0.00532424
chr11:62694087-62694088/+	0.313226	0.552985	0.239758	0.000150779
chr11:65328216-65328217/+	0.33163	0.578788	0.247158	0.00464511	LTBP3
chr11:65415202-65415203/+	0.843838	0.433248	0.41059	0.00902495	MIR4489, SIPA1
chr11:65415260-65415261/+	0.826279	0.488443	0.337836	0.00996009	MIR4489, SIPA1
chr11:65415272-65415273/+	0.799225	0.39576	0.403466	0.00406318	MIR4489, SIPA1
chr11:66084534-66084535/+	0.175609	0.413631	0.238021	0.0250071	CD248
chr11:69832547-69832548/+	0.267155	0.483251	0.216097	0.0267887
chr11:86717632-86717633/+	0.9466	0.730887	0.215713	0.00420953
chr11:86717664-86717665/+	0.774261	0.53807	0.236191	0.0192931
chr12:115112422-115112423/+	0.810563	0.587603	0.222959	0.025332
chr12:121163684-121163685/+	0.0136863	0.235803	0.222117	0.0276223	ACADS
chr12:121163699-121163700/+	0.00423977	0.213682	0.209442	0.0120281	ACADS
chr12:125223645-125223646/+	0.2366	0.622339	0.385739	0.010101
chr12:125223650-125223651/+	0.133517	0.458654	0.325137	0.046719
chr12:125223679-125223680/+	0.176355	0.49931	0.322954	0.00813307
chr12:127545459-127545460/+	0.79421	0.545089	0.249121	0.0463358
chr12:128751875-128751876/+	0.185285	0.418187	0.232903	0.0320464	TMEM132C
chr12:130388407-130388408/+	0.219563	0.426111	0.206549	0.0256086	TMEM132D
chr12:130388430-130388431/+	0.385197	0.636428	0.251231	0.0299771	TMEM132D
chr12:130388435-130388436/+	0.378328	0.713888	0.33556	0.00195689	TMEM132D
chr12:130388447-130388448/+	0.32489	0.554059	0.229169	0.035901	TMEM132D
chr12:130388455-130388456/+	0.375827	0.655091	0.279263	0.0136493	TMEM132D
chr12:130388457-130388458/+	0.360159	0.595211	0.235051	0.0275617	TMEM132D
chr12:130388459-130388460/+	0.353695	0.576957	0.223263	0.0326341	TMEM132D
chr12:130388464-130388465/+	0.375842	0.716655	0.340813	0.00215861	TMEM132D
chr12:130388505-130388506/+	0.277629	0.505497	0.227868	0.0135485	TMEM132D
chr12:131977793-131977794/+	0.540986	0.785305	0.244319	0.0226103
chr12:132177696-132177697/+	0.808695	0.587809	0.220886	0.00936331
chr12:132974214-132974215/+	0.435014	0.175461	0.259554	0.0294081
chr12:31079796-31079797/+	0.299568	0.0661548	0.233413	0.0361966	TSPAN11
chr12:34496640-34496641/+	0.772593	0.563541	0.209052	0.00690238
chr12:34497837-34497838/+	0.217273	0.431956	0.214683	0.00917859
chr12:34498100-34498101/+	0.611466	0.340574	0.270893	0.00723958
chr12:34501005-34501006/+	0.607449	0.406259	0.20119	0.0237075
chr12:38548733-38548734/+	0.843558	0.59567	0.247888	0.0132213
chr12:38548821-38548822/+	0.65886	0.226393	0.432467	0.031746
chr12:54611923-54611924/+	0.408985	0.648747	0.239762	0.00682695
chr12:57869394-57869395/+	0.419798	0.101972	0.317826	0.0282839	ARHGAP9, MARS
chr12:6492948-6492949/+	0.321036	0.0685368	0.252499	0.00284373	LTBR
chr12:6492963-6492964/+	0.332164	0.0679704	0.264193	0.00235918	LTBR
chr12:8556891-8556892/+	0.45186	0.790794	0.338934	0.046719
chr13:112553761-112553762/+	0.92247	0.624669	0.297801	0.012991	LINC00354
chr13:112721448-112721449/+	0.0737502	0.274516	0.200765	0.0420693	SOX1
chr13:112776837-112776838/+	0.75857	0.455092	0.303477	0.0476729
chr13:112830510-112830511/+	0.785893	0.569858	0.216035	0.0124843
chr13:112985208-112985209/+	0.322574	0.57639	0.253816	0.0391434	LINC01044
chr13:112985217-112985218/+	0.202775	0.425136	0.222361	0.005239	LINC01044
chr13:114055904-114055905/+	0.351912	0.590392	0.238479	0.02312
chr13:114538920-114538921/+	0.549199	0.764004	0.214805	0.0192952	GAS6
chr13:114783503-114783504/+	0.905354	0.664396	0.240958	0.0351468
chr13:28364697-28364698/+	0.118329	0.398788	0.280459	0.00535599
chr13:28364699-28364700/+	0.243111	0.498132	0.25502	0.0284408
chr13:28364704-28364705/+	0.283756	0.542693	0.258936	0.00925943
chr13:28364724-28364725/+	0.405154	0.65513	0.249976	0.00443825
chr13:28364737-28364738/+	0.213158	0.440827	0.227669	0.0092648
chr14:103674163-103674164/+	0.0511343	0.257714	0.20658	0.0191051
chr14:103674171-103674172/+	0.0974034	0.315188	0.217784	0.00748823
chr14:103674175-103674176/+	0.110115	0.35114	0.241025	0.0205254
chr14:103674193-103674194/+	0.0804372	0.283174	0.202737	0.0360425
chr14:103674199-103674200/+	0.0292346	0.229274	0.20004	0.0353645
chr14:103686821-103686822/+	0.307406	0.518962	0.211555	0.0175226
chr14:103988973-103988974/+	0.18732	0.400482	0.213162	0.0179198	CKB
chr14:104859246-104859247/+	0.862306	0.538788	0.323518	0.036546
chr14:19685707-19685708/+	0.489034	0.876186	0.387152	0.0403242	BMS1P17
chr14:19685812-19685813/+	0.294488	0.948565	0.654078	0.0179428	BMS1P17
chr14:35838490-35838491/+	1	0.791468	0.208532	0.0284447
chr14:37116194-37116195/+	0.216388	0.49251	0.276122	0.0165514
chr14:38724507-38724508/+	0.196683	0.435655	0.238971	0.0308857	CLEC14A
chr14:38724527-38724528/+	0.230209	0.514907	0.284698	0.0126704	CLEC14A
chr14:38724531-38724532/+	0.181962	0.462662	0.2807	0.0191026	CLEC14A
chr14:38724534-38724535/+	0.22477	0.527295	0.302525	0.007419	CLEC14A
chr14:38724540-38724541/+	0.229317	0.511621	0.282304	0.0223035	CLEC14A
chr14:38724546-38724547/+	0.297096	0.559425	0.262328	0.0208914	CLEC14A
chr14:38724565-38724566/+	0.194843	0.50911	0.314267	0.00634466	CLEC14A
chr14:38724578-38724579/+	0.176241	0.390391	0.214149	0.0391674	CLEC14A
chr14:38724624-38724625/+	0.264762	0.499603	0.234841	0.0336531	CLEC14A
chr14:38724627-38724628/+	0.250077	0.504621	0.254544	0.0315343	CLEC14A
chr14:38724648-38724649/+	0.268099	0.500954	0.232855	0.0336802	CLEC14A
chr14:51338958-51338959/+	0.185484	0.449508	0.264025	0.0102964	ABHD12B
chr14:51339048-51339049/+	0.230767	0.446909	0.216142	0.0209884	ABHD12B
chr14:61123728-61123729/+	0.355513	0.120649	0.234865	0.046719	SIX1
chr14:66480456-66480457/+	0.641288	0.872934	0.231646	0.00175738	YBX1P1
chr14:66480471-66480472/+	0.666223	0.880057	0.213834	0.0038796	YBX1P1
chr14:66480492-66480493/+	0.680994	0.89462	0.213626	0.000706192	YBX1P1
chr14:73860914-73860915/+	0.942336	0.733418	0.208918	0.00314058
chr14:94578195-94578196/+	0.764147	0.555403	0.208744	0.039509	IFI27
chr15:20785142-20785143/+	0.761493	0.547676	0.213816	0.00825351
chr15:21022460-21022461/+	0.890481	0.66059	0.229892	0.0216638
chr15:21022472-21022473/+	0.907429	0.64453	0.262899	0.00835723
chr15:31775634-31775635/+	0.210563	0.414303	0.20374	0.0168246
chr15:31775652-31775653/+	0.274234	0.476293	0.202058	0.0118088
chr15:31775656-31775657/+	0.233838	0.436428	0.202589	0.0188902
chr15:31775662-31775663/+	0.232475	0.445063	0.212589	0.00603773
chr15:31775673-31775674/+	0.220186	0.424999	0.204812	0.0150882
chr15:31775702-31775703/+	0.184647	0.411758	0.227111	0.00543705
chr15:66947312-66947313/+	0.182528	0.418913	0.236386	0.0364076
chr15:66947317-66947318/+	0.276886	0.484549	0.207663	0.0485588
chr15:66947328-66947329/+	0.299348	0.544413	0.245065	0.0279847
chr15:66947361-66947362/+	0.261976	0.530778	0.268802	0.0132781
chr15:66947365-66947366/+	0.37649	0.62379	0.2473	0.0261799
chr15:73615438-73615439/+	0.637775	0.234867	0.402908	0.0111888
chr15:74425650-74425651/+	0.743901	0.542712	0.201189	0.0193154	ISLR2
chr15:78280772-78280773/+	0.218482	0.48137	0.262887	0.0472494	ADAMTS7P3
chr15:78697904-78697905/+	0.647026	0.848769	0.201743	0.014254
chr15:83953373-83953374/+	0.235656	0.523921	0.288265	0.0373994	BNC1
chr15:83953384-83953385/+	0.189692	0.416498	0.226806	0.0371639	BNC1
chr15:83953393-83953394/+	0.190204	0.413277	0.223073	0.0396383	BNC1
chr15:83953396-83953397/+	0.245788	0.454279	0.208491	0.0482071	BNC1
chr16:10346199-10346200/+	0.307231	0.536579	0.229348	0.00554587
chr16:1261185-1261186/+	0.827517	0.623803	0.203714	0.0425496	CACNA1H
chr16:210801-210802/+	0.615381	0.3975	0.217881	0.00941663
chr16:23847796-23847797/+	0.015	0.268218	0.253218	0.0291389	PRKCB
chr16:2391346-2391347/+	0.519114	0.746404	0.22729	0.00265723	ABCA17P, ABCA3
chr16:2391738-2391739/+	0.507696	0.785559	0.277863	0.00937322	ABCA17P, ABCA3
chr16:2391750-2391751/+	0.277833	0.585111	0.307278	0.0114843	ABCA17P, ABCA3
chr16:2391755-2391756/+	0.211865	0.500461	0.288596	0.011711	ABCA17P, ABCA3
chr16:2391757-2391758/+	0.265492	0.573243	0.307751	0.00317983	ABCA17P, ABCA3
chr16:2391765-2391766/+	0.168539	0.433874	0.265335	0.00440661	ABCA17P, ABCA3
chr16:2391770-2391771/+	0.231905	0.521808	0.289904	0.0153874	ABCA17P, ABCA3
chr16:2391805-2391806/+	0.193294	0.48453	0.291237	0.011164	ABCA17P, ABCA3
chr16:2391810-2391811/+	0.199594	0.488095	0.288502	0.0148085	ABCA17P, ABCA3
chr16:2391815-2391816/+	0.153231	0.373453	0.220221	0.0252375	ABCA17P, ABCA3
chr16:2391828-2391829/+	0.281089	0.555331	0.274242	0.0252152	ABCA17P, ABCA3
chr16:2391856-2391857/+	0.320964	0.587678	0.266714	0.0213099	ABCA17P, ABCA3
chr16:2391918-2391919/+	0.322556	0.532851	0.210295	0.0237103	ABCA17P, ABCA3
chr16:2391922-2391923/+	0.32473	0.536597	0.211867	0.0131061	ABCA17P, ABCA3
chr16:2391925-2391926/+	0.293122	0.565651	0.272529	0.003553	ABCA17P, ABCA3
chr16:2391945-2391946/+	0.239816	0.45968	0.219864	0.0396572	ABCA17P, ABCA3
chr16:2392044-2392045/+	0.337071	0.591362	0.254291	0.030601	ABCA17P, ABCA3
chr16:2392053-2392054/+	0.3624	0.586162	0.223763	0.0442229	ABCA17P, ABCA3
chr16:2392063-2392064/+	0.406698	0.65198	0.245283	0.00672827	ABCA17P, ABCA3
chr16:2392069-2392070/+	0.422598	0.635765	0.213168	0.0265333	ABCA17P, ABCA3
chr16:2392079-2392080/+	0.563336	0.767285	0.203948	0.0105007	ABCA17P, ABCA3
chr16:27330115-27330116/+	0.359179	0.615073	0.255894	0.00401188
chr16:3234138-3234139/+	0.106988	0.349424	0.242436	0.0138722
chr16:3234142-3234143/+	0.186612	0.496718	0.310107	0.00556259
chr16:33962006-33962007/+	0.358603	0.731295	0.372693	0.00645358	, LINC00273
chr16:4165697-4165698/+	0.169872	0.374563	0.204691	0.0188464	ADCY9
chr16:49872702-49872703/+	0.208083	0.408854	0.200771	0.0286121
chr16:49872710-49872711/+	0.242568	0.47795	0.235382	0.0138785
chr16:49872713-49872714/+	0.157336	0.374286	0.21695	0.0180216
chr16:49872719-49872720/+	0.243962	0.489656	0.245695	0.00735303
chr16:49872755-49872756/+	0.232496	0.446698	0.214202	0.0267203
chr16:49872778-49872779/+	0.22936	0.455587	0.226228	0.0195317
chr16:51185550-51185551/+	0.105104	0.364601	0.259497	0.0471253	SALL1
chr16:51185552-51185553/+	0.0832392	0.327033	0.243794	0.0314437	SALL1
chr16:585672-585673/+	0.547743	0.789143	0.241399	0.0480558	CAPN15, MIR5587
chr16:6069556-6069557/+	0.286414	0.0523616	0.234053	0.0210275	RBFOX1
chr16:70570289-70570290/+	0.961905	0.400777	0.561128	0.0411548	SNORD111
chr16:755496-755497/+	0.0121139	0.213096	0.200982	0.00247657	FBXL16
chr16:86466093-86466094/+	0.675135	0.361191	0.313944	0.0264435
chr16:86466136-86466137/+	0.698832	0.461876	0.236957	0.0369453
chr16:86466149-86466150/+	0.742926	0.469629	0.273297	0.0283401
chr16:87100926-87100927/+	0.897016	0.682579	0.214437	0.0236026
chr16:88714716-88714717/+	0.708132	0.909237	0.201105	0.0141792	CYBA
chr16:88884177-88884178/+	0.980493	0.772397	0.208096	0.0108837
chr17:2679766-2679767/+	0.00490196	0.22709	0.222188	0.0130618	RAP1GAP2
chr17:29025727-29025728/+	0.504823	0.881173	0.37635	0.0282839
chr17:44321061-44321062/+	0.297625	0.611824	0.314199	0.00651259
chr17:44321073-44321074/+	0.378387	0.673059	0.294672	0.00884187
chr17:44321076-44321077/+	0.414673	0.703142	0.288469	0.0144356
chr17:44321083-44321084/+	0.50287	0.725829	0.222959	0.0191633
chr17:44321085-44321086/+	0.473446	0.702279	0.228833	0.049509
chr17:44321095-44321096/+	0.483227	0.692392	0.209165	0.0475621
chr17:44321099-44321100/+	0.483708	0.708728	0.22502	0.0495961
chr17:44321138-44321139/+	0.29824	0.605167	0.306927	0.00469284
chr17:44321141-44321142/+	0.344371	0.702278	0.357907	0.00105423
chr17:44321146-44321147/+	0.267678	0.555011	0.287333	0.0107786
chr17:44321148-44321149/+	0.344797	0.613033	0.268236	0.0118918
chr17:45925382-45925383/+	0.498125	0.706261	0.208136	0.01242
chr17:45925451-45925452/+	0.579499	0.819974	0.240475	0.00107476
chr17:45925453-45925454/+	0.577542	0.794789	0.217247	0.00210728
chr17:48351442-48351443/+	0.510014	0.763598	0.253584	0.045919	TMEM92
chr17:50182683-50182684/+	0.876164	0.580607	0.295558	0.0319328
chr17:58499005-58499006/+	0.216258	0.426092	0.209834	0.0315513	C17orf64, USP32
chr17:58499035-58499036/+	0.207887	0.477081	0.269194	0.0215882	C17orf64, USP32
chr17:5963147-5963148/+	0.728813	0.502155	0.226658	0.0191943
chr17:5963208-5963209/+	0.854948	0.591764	0.263184	0.012134
chr17:5963286-5963287/+	0.781584	0.570144	0.211439	0.0245476
chr17:7108228-7108229/+	0.185031	0.431561	0.246529	0.0281976	DLG4
chr17:73584679-73584680/+	0.279306	0.569401	0.290096	0.0171933	MYO15B
chr17:73584686-73584687/+	0.308343	0.547584	0.239241	0.0351775	MYO15B
chr17:73584689-73584690/+	0.344943	0.580838	0.235895	0.0491327	MYO15B
chr17:73584698-73584699/+	0.307691	0.578118	0.270427	0.0207445	MYO15B
chr17:73584710-73584711/+	0.329621	0.56354	0.233919	0.0417586	MYO15B
chr17:73584726-73584727/+	0.206716	0.535879	0.329163	0.00874471	MYO15B
chr17:73584731-73584732/+	0.288043	0.595686	0.307643	0.012735	MYO15B
chr17:73584740-73584741/+	0.27751	0.585655	0.308145	0.00604522	MYO15B
chr17:73584756-73584757/+	0.291429	0.603915	0.312486	0.0067474	MYO15B
chr17:73584759-73584760/+	0.254948	0.581742	0.326794	0.00544546	MYO15B
chr17:73584771-73584772/+	0.251995	0.573556	0.321561	0.00602642	MYO15B
chr17:73584783-73584784/+	0.220538	0.478611	0.258073	0.0131459	MYO15B
chr17:73750051-73750052/+	0.408119	0.682372	0.274252	0.0287408	ITGB4
chr17:73750087-73750088/+	0.457167	0.700434	0.243268	0.0293274	ITGB4
chr17:73750105-73750106/+	0.402151	0.634513	0.232362	0.0439847	ITGB4
chr17:74070265-74070266/+	0.465004	0.68272	0.217716	0.00391193	GALR2, SRP68
chr17:75369490-75369491/+	0.0834779	0.348801	0.265324	0.00485482	SEPT9
chr17:75369507-75369508/+	0.132883	0.361174	0.228291	0.0398803	SEPT9
chr17:76228233-76228234/+	0.0985496	0.35979	0.261241	0.0470836	TMEM235
chr17:77722183-77722184/+	0	0.220963	0.220963	0.0338177
chr17:77722195-77722196/+	0	0.208568	0.208568	0.0182913
chr17:77722207-77722208/+	0.036715	0.305321	0.268606	0.0443823
chr17:77722211-77722212/+	0.0677384	0.384806	0.317067	0.0404198
chr17:79412493-79412494/+	0.906203	0.665993	0.24021	0.0208631
chr17:79636596-79636597/+	0.6641	0.86935	0.20525	0.0134507	CCDC137
chr17:79917149-79917150/+	0.357974	0.644332	0.286358	0.0182754	NOTUM
chr17:85535-85536/+	0.839387	0.516609	0.322779	0.00631423	RPH3AL
chr18:34833870-34833871/+	0.0586158	0.390055	0.331439	0.0415172	CELF4
chr18:65618609-65618610/+	0.723528	0.484378	0.23915	0.00776673
chr18:73167791-73167792/+	0.20938	0.416234	0.206854	0.0258139
chr18:76486611-76486612/+	0.713534	0.410148	0.303386	0.0224775
chr19:12667366-12667367/+	0.657888	0.878812	0.220925	0.0293873
chr19:1287573-1287574/+	0.454605	0.67057	0.215965	0.00644032	EFNA2, MUM1
chr19:13409779-13409780/+	0.292336	0.50104	0.208704	0.0124746
chr19:14408915-14408916/+	0.401217	0.615524	0.214306	0.0383544
chr19:1468165-1468166/+	0.0506868	0.258607	0.20792	0.0488053
chr19:1468191-1468192/+	0.0769845	0.293448	0.216464	0.026009
chr19:15580682-15580683/+	0.254468	0.516996	0.262528	0.0157972
chr19:15580700-15580701/+	0.224359	0.476568	0.252209	0.0100493
chr19:15580702-15580703/+	0.188168	0.505813	0.317645	0.00201763
chr19:15580709-15580710/+	0.205672	0.509477	0.303805	0.00342947
chr19:15580715-15580716/+	0.200878	0.480662	0.279784	0.00557395
chr19:15580721-15580722/+	0.202866	0.510009	0.307143	0.00162294
chr19:15580725-15580726/+	0.23969	0.507928	0.268238	0.00676399
chr19:15580736-15580737/+	0.21844	0.493815	0.275375	0.0077798
chr19:1670438-1670439/+	0.523951	0.269477	0.254474	0.00371823
chr19:18715093-18715094/+	0.211155	0.435678	0.224523	0.0328058
chr19:2345664-2345665/+	0.786041	1	0.213959	0.0307278
chr19:31126882-31126883/+	0.677529	0.4555	0.222028	0.010448
chr19:31126885-31126886/+	0.843751	0.628089	0.215662	0.0234162
chr19:34310806-34310807/+	0.11463	0.476448	0.361818	0.0123912
chr19:34311459-34311460/+	0.0821197	0.290974	0.208854	0.0126589
chr19:34311502-34311503/+	0.210301	0.452108	0.241806	0.0204362
chr19:3936596-3936597/+	0.977358	0.717963	0.259395	0.00463613	NMRK2
chr19:39465882-39465883/+	0.736516	0.375025	0.361491	0.0478253	FBXO17
chr19:4033632-4033633/+	0.695358	0.983471	0.288113	0.0296566
chr19:42503475-42503476/+	0.103298	0.529957	0.42666	0.0108539	ATP1A3
chr19:42503483-42503484/+	0.0896613	0.493693	0.404031	0.0155771	ATP1A3
chr19:45124735-45124736/+	0.933784	0.595313	0.338471	0.0452824	CEACAM22P
chr19:4543500-4543501/+	0.421918	0.683963	0.262045	0.00967531	RN7SL121P
chr19:47152542-47152543/+	0.600879	0.80347	0.202591	0.000629348
chr19:49232586-49232587/+	0.570875	0.786111	0.215236	0.00433215
chr19:494446-494447/+	0.15711	0.47611	0.319	0.045919
chr19:50993052-50993053/+	0.718737	0.448411	0.270325	0.0330239
chr19:52996498-52996499/+	0.446476	0.164756	0.281721	0.0452038	ZNF578
chr19:55138334-55138335/+	0.584918	0.331758	0.253159	0.0474149
chr19:55138402-55138403/+	0.870818	0.529426	0.341392	0.013815
chr19:55598545-55598546/+	0.320744	0.528176	0.207432	0.0294976	EPS8L1
chr19:55598591-55598592/+	0.367728	0.598759	0.231032	0.0237486	EPS8L1
chr19:55964428-55964429/+	0.144673	0.384109	0.239436	0.0137124
chr19:720905-720906/+	0.316846	0.586423	0.269577	0.00672254	PALM
chr19:7796189-7796190/+	0.615333	0.818112	0.202779	0.00793008	CLEC4G
chr19:933592-933593/+	0.507943	0.800305	0.292361	0.0454776	ARID3A
chr2:11101172-11101173/+	0.704075	0.923408	0.219333	0.0346399
chr2:130971215-130971216/+	0.156366	0.359171	0.202805	0.0135218	RHOQP3
chr2:130971218-130971219/+	0.19012	0.499029	0.308909	0.00809079	RHOQP3
chr2:132218474-132218475/+	0.233883	0.502931	0.269048	0.0278684	RHOQP2
chr2:170660228-170660229/+	0.577307	0.800922	0.223615	0.0257982
chr2:172964803-172964804/+	0.156872	0.358265	0.201393	0.0327565
chr2:172964817-172964818/+	0.108443	0.321443	0.212999	0.0190335
chr2:172964841-172964842/+	0.180317	0.439512	0.259195	0.0177531
chr2:172964864-172964865/+	0.234111	0.500524	0.266412	0.0451555
chr2:172972920-172972921/+	0.413468	0.650537	0.237069	0.00560758
chr2:176965196-176965197/+	0.216642	0.418453	0.201812	0.028793	HOXD12
chr2:208546189-208546190/+	0.223228	0.634097	0.410869	0.0496964	PPP1R14BP2, RNU6-664P
chr2:208546198-208546199/+	0.259803	0.533793	0.27399	0.0479798	PPP1R14BP2, RNU6-664P
chr2:208546218-208546219/+	0.315029	0.709455	0.394426	0.0479798	PPP1R14BP2, RNU6-664P
chr2:208546246-208546247/+	0.243852	0.645495	0.401643	0.0444422	PPP1R14BP2, RNU6-664P
chr2:208546303-208546304/+	0.238154	0.691097	0.452943	0.0492921	PPP1R14BP2, RNU6-664P
chr2:211114072-211114073/+	0.78014	0.457453	0.322688	0.027773
chr2:234794487-234794488/+	0.611029	0.95615	0.345121	0.029401
chr2:237081792-237081793/+	0.317806	0.551015	0.233208	0.00825351
chr2:24397933-24397934/+	0.554386	0.756076	0.201689	0.00434282	, FAM228A
chr2:24398002-24398003/+	0.673382	0.888588	0.215206	0.000725895	, FAM228A
chr2:24398008-24398009/+	0.520898	0.765163	0.244265	0.00336212	, FAM228A
chr2:24398019-24398020/+	0.467989	0.746786	0.278797	0.00299609	, FAM228A
chr2:25500348-25500349/+	0.229848	0.43115	0.201301	0.0487367
chr2:27665555-27665556/+	0.510215	0.1495	0.360714	0.0372599	KRTCAP3
chr2:27665568-27665569/+	0.566393	0.19849	0.367903	0.0259771	KRTCAP3
chr2:27665570-27665571/+	0.55607	0.154253	0.401817	0.0119421	KRTCAP3
chr2:27665581-27665582/+	0.628349	0.216393	0.411956	0.0259771	KRTCAP3
chr2:27665584-27665585/+	0.616886	0.273017	0.34387	0.0380533	KRTCAP3
chr2:27665594-27665595/+	0.57541	0.203956	0.371453	0.0177784	KRTCAP3
chr2:27665615-27665616/+	0.552816	0.149387	0.403429	0.0372599	KRTCAP3
chr2:27665645-27665646/+	0.673391	0.289717	0.383674	0.0380533	KRTCAP3
chr2:45176754-45176755/+	0.139804	0.41612	0.276316	0.00812704
chr2:45176800-45176801/+	0.407879	0.673666	0.265786	0.00480288
chr2:74743902-74743903/+	0.364887	0.567397	0.202509	0.00956485
chr2:74782096-74782097/+	0.0264956	0.327855	0.301359	0.00187198	DOK1, LOXL3
chr2:74782130-74782131/+	0.0620626	0.298077	0.236014	0.0304408	DOK1, LOXL3
chr2:74782194-74782195/+	0.0424395	0.261511	0.219072	0.0158352	DOK1, LOXL3
chr2:74782201-74782202/+	0.067108	0.288268	0.22116	0.0316341	DOK1, LOXL3
chr2:74782219-74782220/+	0.0381011	0.243924	0.205823	0.0331941	DOK1, LOXL3
chr2:74782222-74782223/+	0.0160743	0.244117	0.228042	0.0106689	DOK1, LOXL3
chr2:87016743-87016744/+	0.0610536	0.418113	0.35706	0.004662	CD8A
chr2:88469955-88469956/+	0	0.213413	0.213413	0.0338606	THNSL2
chr2:89064924-89064925/+	0.0476186	0.29572	0.248101	0.0495895	, ANKRD36BP2
chr2:97642982-97642983/+	0.672039	0.912198	0.240159	0.0246264
chr2:9941725-9941726/+	0.335945	0.544564	0.208619	0.0302415
chr2:9941732-9941733/+	0.348792	0.567446	0.218654	0.0465921
chr20:10198419-10198420/+	0.118	0.326082	0.208081	0.00656873	SNAP25, SNAP25-AS1
chr20:21372345-21372346/+	0.441138	0.652874	0.211737	0.0449825
chr20:21496479-21496480/+	0.130863	0.332732	0.201869	0.0156456	NKX2-2
chr20:24598905-24598906/+	0.765956	0.45061	0.315345	0.0140587
chr20:25061861-25061862/+	0.259008	0.481961	0.222953	0.0141195	VSX1
chr20:3052781-3052782/+	0.151424	0.403332	0.251908	0.0481614	OXT
chr20:3052847-3052848/+	0.134635	0.41728	0.282645	0.0332732	OXT
chr20:3052863-3052864/+	0.161487	0.450787	0.2893	0.011989	OXT
chr20:3052874-3052875/+	0.15389	0.489226	0.335336	0.00329154	OXT
chr20:3052878-3052879/+	0.162954	0.372352	0.209398	0.0341936	OXT
chr20:3052884-3052885/+	0.171875	0.483756	0.311881	0.0134701	OXT
chr20:3052891-3052892/+	0.184048	0.47006	0.286012	0.0454514	OXT
chr20:3052898-3052899/+	0.184021	0.477961	0.29394	0.0281004	OXT
chr20:3641242-3641243/+	0.418562	0.620276	0.201714	0.0489851
chr20:37435558-37435559/+	0.143388	0.459757	0.316369	0.035665	PPP1R16B
chr20:37435591-37435592/+	0.263147	0.485443	0.222296	0.0455624	PPP1R16B
chr20:37435658-37435659/+	0.239174	0.482258	0.243084	0.0461345	PPP1R16B
chr20:40642913-40642914/+	0.840462	0.536928	0.303534	0.0181137
chr20:42529334-42529335/+	0.506288	0.13839	0.367898	0.046719
chr20:44519241-44519242/+	0.097423	0.34924	0.251818	0.00424465	CTSA, NEURL2
chr20:45280402-45280403/+	0.849555	0.56311	0.286445	0.015984	SLC13A3
chr20:48184229-48184230/+	0.388585	0.592793	0.204208	0.0134728	PTGIS
chr20:48184233-48184234/+	0.311535	0.554145	0.242611	0.00445867	PTGIS
chr20:57431126-57431127/+	0.356033	0.134134	0.221899	0.0242792	GNAS
chr20:60432200-60432201/+	0.678189	0.241573	0.436616	0.00865801
chr20:60432233-60432234/+	0.66651	0.451234	0.215276	0.0194369
chr20:60439806-60439807/+	0.718646	0.453733	0.264913	0.041958
chr20:60538182-60538183/+	0.846233	0.350238	0.495995	0.00617994
chr20:60538249-60538250/+	0.852482	0.600747	0.251735	0.0410269
chr20:62045577-62045578/+	0.473916	0.262823	0.211093	0.00366398
chr20:62073054-62073055/+	0.603444	0.837561	0.234117	0.0197802
chr20:62688948-62688949/+	0.549213	0.749407	0.200194	0.0170988	, TCEA2
chr21:10602354-10602355/+	0.827372	0.476236	0.351136	0.027972
chr21:33570860-33570861/+	0.603108	0.961055	0.357947	0.0171232	LINC00159
chr21:34392473-34392474/+	0.0283019	0.39899	0.370688	0.0380151
chr21:38076855-38076856/+	0.277711	0.496485	0.218775	0.0369421
chr21:43166326-43166327/+	0.705964	0.931394	0.22543	0.0472481
chr21:44803651-44803652/+	0.278641	0.494868	0.216227	0.0438877
chr21:45205511-45205512/+	0.774883	0.564784	0.210099	0.0280739
chr21:46911023-46911024/+	0.849271	0.44252	0.406751	0.015873	COL18A1
chr21:46976239-46976240/+	0.0210728	0.420301	0.399228	0.0477332
chr21:46976250-46976251/+	0.0679564	0.447412	0.379456	0.024741
chr21:46976276-46976277/+	0.0761307	0.419259	0.343129	0.00952381
chr22:19137770-19137771/+	0.0571003	0.308642	0.251542	0.00988057	GSC2
chr22:24192116-24192117/+	0.348152	0.0829282	0.265223	0.0306847
chr22:29467511-29467512/+	0.0720519	0.300699	0.228647	0.0200488	KREMEN1
chr22:32749295-32749296/+	0.832693	0.607445	0.225247	0.00065622	RFPL3
chr22:45024539-45024540/+	0.629883	0.428357	0.201527	0.0221619
chr22:45125785-45125786/+	0.295475	0.519148	0.223673	0.0096016	PRR5
chr22:45125827-45125828/+	0.351908	0.625431	0.273523	0.00823321	PRR5
chr22:45125830-45125831/+	0.385531	0.61496	0.229429	0.0165216	PRR5
chr22:45125835-45125836/+	0.416158	0.630359	0.2142	0.0156561	PRR5
chr22:45125850-45125851/+	0.37838	0.623908	0.245527	0.0136088	PRR5
chr22:45125854-45125855/+	0.359134	0.590831	0.231697	0.0136088	PRR5
chr22:49099630-49099631/+	0.38533	0.138366	0.246964	0.0484848
chr22:49791934-49791935/+	0.510884	0.733825	0.222941	0.0399259
chr22:50623431-50623432/+	0.342051	0.601148	0.259097	0.0216577	TRABD
chr22:50623436-50623437/+	0.309843	0.515767	0.205924	0.0431602	TRABD
chr22:50623448-50623449/+	0.330106	0.541446	0.21134	0.0315557	TRABD
chr22:50623450-50623451/+	0.318417	0.555207	0.236789	0.019138	TRABD
chr22:50700664-50700665/+	0.124812	0.359755	0.234943	0.0212896	MAPK12
chr22:50731842-50731843/+	0.501528	0.0528797	0.448648	0.0179428
chr22:50731897-50731898/+	0.225491	0	0.225491	0.0441713
chr22:50738253-50738254/+	0.493359	0.230271	0.263088	0.0494239	PLXNB2
chr22:50929130-50929131/+	0.659385	0.872585	0.2132	0.0101441
chr22:51043023-51043024/+	0.489567	0.741804	0.252237	0.0435852	MAPK8IP2
chr3:11610290-11610291/+	0.539979	0.765172	0.225193	0.00496047	VGLL4
chr3:11610318-11610319/+	0.531493	0.756041	0.224548	0.00755837	VGLL4
chr3:11610338-11610339/+	0.508318	0.71291	0.204593	0.0142959	VGLL4
chr3:11610351-11610352/+	0.503838	0.725618	0.22178	0.00977292	VGLL4
chr3:11610358-11610359/+	0.526945	0.738608	0.211663	0.00464987	VGLL4
chr3:120170329-120170330/+	0.360079	0.629008	0.268929	0.00352385	FSTL1
chr3:120170343-120170344/+	0.540713	0.762351	0.221638	0.0154591	FSTL1
chr3:120170351-120170352/+	0.434235	0.658988	0.224752	0.0185986	FSTL1
chr3:120170370-120170371/+	0.456751	0.714622	0.25787	0.00856978	FSTL1
chr3:120170379-120170380/+	0.496614	0.69778	0.201166	0.0266683	FSTL1
chr3:122631826-122631827/+	0.259078	0.494508	0.23543	0.00845731	SEMA5B
chr3:128212263-128212264/+	0.499443	0.264206	0.235237	0.0228351	GATA2
chr3:128212315-128212316/+	0.384012	0.141473	0.242539	0.0329334	GATA2
chr3:147128206-147128207/+	0.47636	0.724516	0.248156	0.0387652	ZIC1
chr3:147128212-147128213/+	0.284955	0.493426	0.208472	0.0482268	ZIC1
chr3:147128244-147128245/+	0.336686	0.600381	0.263695	0.0171335	ZIC1
chr3:184319401-184319402/+	0.14181	0.352069	0.210259	0.0270733
chr3:184319749-184319750/+	0.182324	0.426673	0.244348	0.00954309
chr3:38070782-38070783/+	0.165819	0.425878	0.26006	0.000623026	PLCD1
chr3:38070814-38070815/+	0.203245	0.458292	0.255046	0.00470434	PLCD1
chr3:38070835-38070836/+	0.21063	0.437079	0.226449	0.0118009	PLCD1
chr3:38070837-38070838/+	0.18532	0.447736	0.262416	0.00489098	PLCD1
chr3:38070858-38070859/+	0.245295	0.473658	0.228363	0.0135414	PLCD1
chr3:38070877-38070878/+	0.288971	0.511317	0.222346	0.0235207	PLCD1
chr3:46853910-46853911/+	0.0507069	0.309514	0.258807	0.00384046	PRSS44, PRSS45, PRSS50
chr3:50231855-50231856/+	0.252071	0.473051	0.22098	0.0383631	GNAT1
chr4:107297-107298/+	0.227931	0.577165	0.349234	0.0152643
chr4:107301-107302/+	0.176716	0.461728	0.285012	0.0386302
chr4:107306-107307/+	0.185321	0.489988	0.304667	0.0390727
chr4:107328-107329/+	0.294745	0.527172	0.232428	0.0321671
chr4:122301879-122301880/+	0.0778075	0.298378	0.22057	0.0488892	QRFPR
chr4:154710079-154710080/+	0.274712	0.47919	0.204478	0.0491313	SFRP2
chr4:1549413-1549414/+	0.525675	0.309887	0.215788	0.0106257
chr4:174450696-174450697/+	0.163094	0.372164	0.20907	0.0334446	HAND2, HAND2-AS1
chr4:174450710-174450711/+	0.124576	0.339073	0.214497	0.0459752	HAND2, HAND2-AS1
chr4:190939887-190939888/+	0.112305	0.326854	0.214549	0.0170202	RNA5SP175
chr4:26323059-26323060/+	0.0355566	0.306706	0.271149	0.039367	RBPJ
chr4:48493179-48493180/+	0.289526	0.503134	0.213608	0.0459619	ZAR1
chr4:48493187-48493188/+	0.35465	0.594273	0.239623	0.0249018	ZAR1
chr4:48493193-48493194/+	0.365083	0.575769	0.210685	0.0358452	ZAR1
chr4:48493228-48493229/+	0.309423	0.545965	0.236542	0.0223485	ZAR1
chr4:48493263-48493264/+	0.515309	0.779366	0.264057	0.00318415	ZAR1
chr4:5894127-5894128/+	0.148134	0.388002	0.239868	0.0149354	CRMP1
chr4:5894182-5894183/+	0.192568	0.393661	0.201093	0.0399294	CRMP1
chr4:5894187-5894188/+	0.245159	0.482104	0.236945	0.00633173	CRMP1
chr4:5894207-5894208/+	0.192033	0.449883	0.257851	0.00287798	CRMP1
chr4:780534-780535/+	0.160089	0.365176	0.205087	0.00694574
chr4:85404521-85404522/+	0.245851	0.520756	0.274905	0.000658604
chr4:8863575-8863576/+	0.118979	0.342845	0.223867	0.0288365
chr4:8863606-8863607/+	0.132772	0.344886	0.212114	0.0288365
chr5:1445491-1445492/+	0.0475503	0.30778	0.260229	0.0385639	SLC6A3
chr5:1445515-1445516/+	0.0259866	0.341298	0.315312	0.0446213	SLC6A3
chr5:1445537-1445538/+	0.0101695	0.286596	0.276426	0.0200126	SLC6A3
chr5:146888837-146888838/+	0.175959	0.386652	0.210693	0.016162	DPYSL3
chr5:149546874-149546875/+	0.491898	0.80147	0.309572	0.036982	CDX1
chr5:149546883-149546884/+	0.529734	0.755684	0.22595	0.036982	CDX1
chr5:158523942-158523943/+	0.636282	0.373365	0.262917	0.0255744	EBF1
chr5:158523960-158523961/+	0.785859	0.497038	0.288821	0.0255744	EBF1
chr5:158524085-158524086/+	0.680431	0.350823	0.329608	0.0255744	EBF1
chr5:159399271-159399272/+	0.347832	0.140419	0.207413	0.0232788
chr5:1746579-1746580/+	0.920941	0.569495	0.351447	0.0342039
chr5:178418876-178418877/+	0.778767	0.529046	0.24972	0.0461345
chr5:178418967-178418968/+	0.903826	0.647619	0.256206	0.0223149
chr5:180074897-180074898/+	0.993431	0.609774	0.383657	0.00205943	FLT4
chr5:1857219-1857220/+	0.653141	0.857657	0.204516	0.0208312
chr5:21459319-21459320/+	0.486399	0.726206	0.239807	0.0133131	GUSBP1
chr5:2740718-2740719/+	0.396869	0.661252	0.264383	0.0364883
chr5:2740837-2740838/+	0.345666	0.656458	0.310792	0.0417582
chr5:475085-475086/+	0.0546007	0.308669	0.254069	0.016192
chr5:50685963-50685964/+	0.430065	0.149704	0.280361	0.0237869
chr5:528183-528184/+	0.669607	0.327505	0.342102	0.0452426
chr5:554621-554622/+	0.848882	0.577407	0.271475	0.0283785
chr5:629049-629050/+	0.985849	0.720134	0.265715	0.00345161
chr5:6867642-6867643/+	0.906395	0.571791	0.334604	0.015499
chr5:72432101-72432102/+	0.379957	0.588868	0.208911	0.0358066
chr6:137816843-137816844/+	0.375786	0.580976	0.205191	0.034262	OLIG3
chr6:168390872-168390873/+	0.550108	0.859994	0.309887	0.0375764
chr6:169311639-169311640/+	0.922601	0.647261	0.27534	0.0496147
chr6:169592230-169592231/+	0.856846	0.54496	0.311887	0.0250133
chr6:169592324-169592325/+	0.969702	0.765819	0.203883	0.0111123
chr6:39016920-39016921/+	0.29669	0.506528	0.209837	0.0291735	GLP1R
chr6:39016932-39016933/+	0.197312	0.403544	0.206231	0.0039068	GLP1R
chr6:392485-392486/+	0.0858934	0.389516	0.303622	0.0337672	IRF4
chr6:393128-393129/+	0.197409	0.418894	0.221485	0.0183896	IRF4
chr6:393136-393137/+	0.218994	0.44732	0.228326	0.0115021	IRF4
chr6:393147-393148/+	0.173543	0.43346	0.259917	0.00553248	IRF4
chr6:393170-393171/+	0.185576	0.400122	0.214546	0.0125735	IRF4
chr6:44529254-44529255/+	0.254234	0.632432	0.378197	0.0126184
chr6:6004028-6004029/+	0.023166	0.374249	0.351083	0.0234363	NRN1
chr6:70990913-70990914/+	0.903508	0.608199	0.295309	0.0161616	COL9A1
chr7:100946762-100946763/+	0.375014	0.623106	0.248093	0.00573893
chr7:100946774-100946775/+	0.257702	0.506234	0.248531	0.0141504
chr7:1332187-1332188/+	0.837868	0.540142	0.297726	0.00606061
chr7:1447748-1447749/+	0.681518	0.455795	0.225723	0.00513821
chr7:1447783-1447784/+	0.578258	0.372292	0.205966	0.00703121
chr7:1468510-1468511/+	0.882506	0.664534	0.217972	0.0374285
chr7:1510155-1510156/+	0.748185	0.421078	0.327107	0.0123649	INTS1
chr7:153749349-153749350/+	0.202434	0.475645	0.273211	0.00465616	DPP6
chr7:154487793-154487794/+	0.754283	0.419672	0.334611	0.0283401
chr7:154487824-154487825/+	0.896446	0.545154	0.351292	0.00149886
chr7:154487889-154487890/+	0.902074	0.638743	0.263331	0.0337171
chr7:155325143-155325144/+	0.882175	0.50208	0.380095	0.0139219	CNPY1
chr7:157478303-157478304/+	0.0182278	0.310879	0.292652	0.00183031
chr7:157481663-157481664/+	0.24426	0.450207	0.205947	0.0112463
chr7:1627287-1627288/+	0.700356	0.482509	0.217848	0.00346938
chr7:25338038-25338039/+	0.981908	0.602413	0.379495	0.0104639
chr7:35298040-35298041/+	0.40221	0.625007	0.222797	0.0196494
chr7:4215180-4215181/+	0.924686	0.667217	0.257469	0.00477003	SDK1
chr7:4215254-4215255/+	0.942138	0.728547	0.21359	0.0352062	SDK1
chr7:49814935-49814936/+	0.216038	0.42381	0.207772	0.0459725	VWC2
chr7:630596-630597/+	0.608621	0.823394	0.214773	0.0217889
chr7:642127-642128/+	0.436909	0.71317	0.276261	0.0105329	, PRKAR1B
chr7:642256-642257/+	0.565098	0.771665	0.206566	0.0374502	, PRKAR1B
chr7:642258-642259/+	0.541328	0.796517	0.255188	0.0100682	, PRKAR1B
chr7:70597267-70597268/+	0.114774	0.366406	0.251632	0.0289332	WBSCR17
chr8:1047522-1047523/+	0.52276	0.313228	0.209532	0.0246256
chr8:10590283-10590284/+	0.301749	0.0526467	0.249102	0.038345
chr8:11057796-11057797/+	0.248038	0.0249525	0.223086	0.00433527	XKR6
chr8:1206208-1206209/+	0.65812	0.255548	0.402572	0.0380952
chr8:143562737-143562738/+	0.888126	0.30805	0.580076	0.019451
chr8:144153756-144153757/+	0.816063	0.568676	0.247387	0.00469376
chr8:144154578-144154579/+	0.801468	0.493929	0.307539	0.0091027
chr8:144821948-144821949/+	0.420597	0.22052	0.200077	0.0115681	FAM83H-AS1
chr8:144824228-144824229/+	0.528081	0.76484	0.236758	0.0308251	FAM83H-AS1
chr8:144824233-144824234/+	0.578256	0.788446	0.210191	0.0434084	FAM83H-AS1
chr8:145702634-145702635/+	0.307101	0.521933	0.214832	0.0496148	FOXH1, PPP1R16A
chr8:145702685-145702686/+	0.343535	0.596099	0.252565	0.0333411	FOXH1, PPP1R16A
chr8:41754692-41754693/+	0.280591	0.0785859	0.202005	0.0030963	ANK1
chr8:47064505-47064506/+	0.741277	0.476317	0.26496	0.0383476
chr8:47155251-47155252/+	0.587731	0.282264	0.305467	0.0308629
chr8:50822677-50822678/+	0.336277	0.106858	0.229419	0.0256839	SNTG1
chr8:689145-689146/+	0.0275254	0.428758	0.401233	0.0241988	ERICH1, ERICH1-AS1
chr8:75684127-75684128/+	0.838933	0.512914	0.326018	0.0125952
chr8:75684174-75684175/+	0.827022	0.516791	0.310231	0.0132471
chr8:87081686-87081687/+	0.385747	0.616836	0.23109	0.0110982	PSKH2
chr8:87081756-87081757/+	0.440638	0.678475	0.237837	0.00817356	PSKH2
chr8:87081758-87081759/+	0.455636	0.708302	0.252666	0.00529229	PSKH2
chr8:87081764-87081765/+	0.487499	0.726143	0.238644	0.00346096	PSKH2
chr8:87081770-87081771/+	0.418803	0.664612	0.245808	0.0140454	PSKH2
chr8:87081788-87081789/+	0.406826	0.642997	0.23617	0.00673931	PSKH2
chr8:87081807-87081808/+	0.329834	0.602581	0.272747	0.00665002	PSKH2
chr9:112296520-112296521/+	0.736761	0.944399	0.207637	0.00601923	YBX1P6
chr9:112296532-112296533/+	0.664611	0.888435	0.223824	0.0451393	YBX1P6
chr9:131013199-131013200/+	0.175706	0.412344	0.236638	0.0177403
chr9:132164747-132164748/+	0.479181	0.722282	0.2431	0.0219823
chr9:132164760-132164761/+	0.475969	0.726298	0.250328	0.00963803
chr9:132164871-132164872/+	0.490309	0.709617	0.219307	0.0456946
chr9:132201008-132201009/+	0.132556	0.393849	0.261293	0.023976
chr9:133583346-133583347/+	0.787149	0.585175	0.201974	0.0267932
chr9:135466231-135466232/+	0.149556	0.380818	0.231262	0.00223641
chr9:135466239-135466240/+	0.148161	0.366439	0.218279	0.00718671
chr9:136038863-136038864/+	0.145168	0.452017	0.306849	0.0331451	GBGT1, RALGDS
chr9:136038873-136038874/+	0.0450628	0.311335	0.266272	0.0355873	GBGT1, RALGDS
chr9:139430124-139430125/+	0.769586	0.536503	0.233083	0.0419118
chr9:139552983-139552984/+	0.332461	0.588222	0.25576	0.00299604	, EGFL7
chr9:139715797-139715798/+	0.333683	0.651511	0.317828	0.0379176	RABL6
chr9:139715840-139715841/+	0.482555	0.749189	0.266634	0.0261751	RABL6
chr9:139715849-139715850/+	0.481256	0.711433	0.230177	0.032879	RABL6
chr9:139715868-139715869/+	0.51589	0.760326	0.244436	0.036698	RABL6
chr9:139715885-139715886/+	0.531264	0.767384	0.236119	0.0357753	RABL6
chr9:139715964-139715965/+	0.577332	0.824617	0.247285	0.026114	RABL6
chr9:139715968-139715969/+	0.590953	0.825885	0.234932	0.026114	RABL6
chr9:140312108-140312109/+	0.570026	0.820622	0.250596	0.0384423
chr9:140409491-140409492/+	0.894904	0.546886	0.348018	0.0156943	PNPLA7
chr9:35791585-35791586/+	0.0424528	0.381777	0.339324	0.0380151	NPR2
chr9:35972282-35972283/+	0.196194	0.497606	0.301413	0.00366612	YBX1P10
chr9:35972340-35972341/+	0.382743	0.588071	0.205328	0.0264207	YBX1P10
chr9:96716991-96716992/+	0.193006	0.393881	0.200875	0.0114562	, BARX1
chr9:977597-977598/+	0.465857	0.186463	0.279394	0.048115	DMRT3
chr9:98789971-98789972/+	0.171798	0.43592	0.264123	0.0378955	LINC00092
chrUn_gl000225:61005-61006/+	0.357785	0.825948	0.468163	0.046719
chrX:109246069-109246070/+	0.0655529	0.293761	0.228208	0.0406789	TMEM164
chrX:118533510-118533511/+	0.25473	0.480131	0.225402	0.00437906	SLC25A43
chrX:133679103-133679104/+	0.206757	0.433259	0.226502	0.00849228	MIR503, MIR503HG
chrX:133684943-133684944/+	0.616694	0.398397	0.218297	0.0442538	LINC00629
chrX:150152524-150152525/+	0.160232	0.382099	0.221867	0.0216278	HMGB3
chrX:152909793-152909794/+	0.0529179	0.384779	0.331861	0.0119252	DUSP9
chrX:152954870-152954871/+	0.5363	0.765001	0.228701	0.0113276	PNCK, SLC6A8
chrX:153618697-153618698/+	0.255397	0.477872	0.222475	0.0297558	RPL10
chrX:19002510-19002511/+	0.155357	0.379113	0.223756	0.0125415	PHKA2
chrX:21676200-21676201/+	0.473216	0.698806	0.22559	0.0412817	KLHL34
chrX:24045685-24045686/+	0.978774	0.770672	0.208102	0.0342039	KLHL15
chrX:3793387-3793388/+	0.760168	0.487462	0.272705	0.0380952
chrX:44286987-44286988/+	0.989254	0.686458	0.302795	0.014106
chrX:47931054-47931055/+	0.16593	0.386503	0.220573	0.012654	ZNF630
chrX:48535052-48535053/+	0.20466	0.480662	0.276002	0.009873	WAS
chrX:68725161-68725162/+	0.287876	0.521555	0.233679	0.0129309	, FAM155B
chrX:68725249-68725250/+	0.363349	0.570897	0.207548	0.00882789	, FAM155B
chrX:68725255-68725256/+	0.327772	0.532503	0.204731	0.00726702	, FAM155B
chrX:72096941-72096942/+	0.531889	0.815247	0.283358	0.0286835	DMRTC1
chrX:95758953-95758954/+	0.810779	0.573637	0.237142	0.0299773
