# Supplementary material for: DNA Methylation and Prospects for Predicting the Therapeutic Effect of Neoadjuvant Chemotherapy for Triple-Negative and Luminal B Breast Cancer
Source: Cancers (Basel). 2023 Mar 6;15(5):1630. doi: 10.3390/cancers15051630 (PMC10001080; doi:10.3390/cancers15051630)
Supplement: Supplementary file 1 [file cancers-15-01630-s001.zip › Supplementary Table S11.xlsx]

## Sheet: Sheet 1
BC Subtype	Category	ID	Description	p.adjust	query_size	Count	term_size	effective_domain_size	geneID	GeneRatio	BgRatio
Luminal_B	GO:BP	GO:0048856	anatomical structure development	6.96323e-11	144	83	5836	21092	RUNX3/COL9A2/AJAP1/FOXE3/BNIP3/DKK1/NODAL/PGR/LTBP3/CD248/LTBR/SOX1/GAS6/CKB/CLEC14A/SIX1/ISLR2/BNC1/CACNA1H/PRKCB/ADCY9/SALL1/RBFOX1/DLG4/ITGB4/GALR2/NOTUM/CELF4/EFNA2/NMRK2/ATP1A3/PALM/CLEC4G/HOXD12/CD8A/SNAP25/NKX2-2/VSX1/OXT/PPP1R16B/PTGIS/GNAS/COL18A1/GSC2/KREMEN1/MAPK12/PLXNB2/MAPK8IP2/VGLL4/FSTL1/SEMA5B/GATA2/ZIC1/GNAT1/SFRP2/HAND2/RBPJ/CRMP1/SLC6A3/DPYSL3/CDX1/FLT4/OLIG3/IRF4/NRN1/COL9A1/…	83/144	5836/21092
Luminal_B	GO:BP	GO:0048731	system development	4.73226e-10	144	69	4369	21092	RUNX3/COL9A2/FOXE3/BNIP3/DKK1/NODAL/PGR/LTBP3/CD248/LTBR/SOX1/GAS6/CKB/CLEC14A/SIX1/ISLR2/PRKCB/SALL1/RBFOX1/DLG4/ITGB4/GALR2/NOTUM/CELF4/EFNA2/ATP1A3/PALM/CLEC4G/HOXD12/CD8A/SNAP25/NKX2-2/VSX1/OXT/PPP1R16B/PTGIS/GNAS/COL18A1/KREMEN1/PLXNB2/MAPK8IP2/VGLL4/SEMA5B/GATA2/ZIC1/GNAT1/SFRP2/HAND2/RBPJ/CRMP1/SLC6A3/DPYSL3/CDX1/FLT4/OLIG3/IRF4/NRN1/SDK1/VWC2/FOXH1/NPR2/DMRT3/HMGB3/DUSP9/HEYL/ABCA3/LOXL3/…	69/144	4369/21092
Luminal_B	GO:BP	GO:0007275	multicellular organism development	4.80729e-10	144	73	4823	21092	RUNX3/COL9A2/AJAP1/FOXE3/BNIP3/DKK1/NODAL/PGR/LTBP3/CD248/LTBR/SOX1/GAS6/CKB/CLEC14A/SIX1/ISLR2/PRKCB/ADCY9/SALL1/RBFOX1/DLG4/ITGB4/GALR2/NOTUM/CELF4/EFNA2/ATP1A3/PALM/CLEC4G/HOXD12/CD8A/SNAP25/NKX2-2/VSX1/OXT/PPP1R16B/PTGIS/GNAS/COL18A1/KREMEN1/PLXNB2/MAPK8IP2/VGLL4/SEMA5B/GATA2/ZIC1/GNAT1/SFRP2/HAND2/RBPJ/CRMP1/SLC6A3/DPYSL3/CDX1/FLT4/OLIG3/IRF4/NRN1/INTS1/SDK1/VWC2/FOXH1/NPR2/DMRT3/HMGB3/DUSP9…	73/144	4823/21092
Luminal_B	GO:BP	GO:0032502	developmental process	2.0286e-08	144	83	6424	21092	RUNX3/COL9A2/AJAP1/FOXE3/BNIP3/DKK1/NODAL/PGR/LTBP3/CD248/LTBR/SOX1/GAS6/CKB/CLEC14A/SIX1/ISLR2/BNC1/CACNA1H/PRKCB/ADCY9/SALL1/RBFOX1/DLG4/ITGB4/GALR2/NOTUM/CELF4/EFNA2/NMRK2/ATP1A3/PALM/CLEC4G/HOXD12/CD8A/SNAP25/NKX2-2/VSX1/OXT/PPP1R16B/PTGIS/GNAS/COL18A1/GSC2/KREMEN1/MAPK12/PLXNB2/MAPK8IP2/VGLL4/FSTL1/SEMA5B/GATA2/ZIC1/GNAT1/SFRP2/HAND2/RBPJ/CRMP1/SLC6A3/DPYSL3/CDX1/FLT4/OLIG3/IRF4/NRN1/COL9A1/…	83/144	6424/21092
Luminal_B	GO:BP	GO:0050793	regulation of developmental process	2.29463e-07	144	46	2499	21092	RUNX3/AJAP1/FOXE3/BNIP3/DKK1/NODAL/LTBP3/SOX1/GAS6/SIX1/ISLR2/BNC1/PRKCB/RBFOX1/DLG4/NOTUM/CELF4/NMRK2/PALM/CLEC4G/NKX2-2/OXT/PPP1R16B/PTGIS/GNAS/KREMEN1/MAPK12/PLXNB2/VGLL4/SEMA5B/GATA2/SFRP2/HAND2/RBPJ/SLC6A3/CDX1/FLT4/IRF4/SDK1/VWC2/NPR2/DMRT3/HMGB3/DUSP9/HEYL/LOXL3	46/144	2499/21092
Luminal_B	GO:BP	GO:0048513	animal organ development	5.964e-07	144	56	3591	21092	RUNX3/AJAP1/FOXE3/BNIP3/DKK1/NODAL/PGR/LTBP3/CD248/LTBR/SOX1/GAS6/CKB/SIX1/CACNA1H/SALL1/RBFOX1/ITGB4/NOTUM/CELF4/EFNA2/ATP1A3/CLEC4G/CD8A/NKX2-2/VSX1/OXT/GNAS/COL18A1/MAPK12/PLXNB2/VGLL4/SEMA5B/GATA2/ZIC1/GNAT1/SFRP2/HAND2/RBPJ/SLC6A3/CDX1/FLT4/OLIG3/IRF4/COL9A1/SDK1/FOXH1/NPR2/DMRT3/HMGB3/DUSP9/RPL10/HEYL/ABCA3/LOXL3/BARX1	56/144	3591/21092
Luminal_B	GO:BP	GO:0009653	anatomical structure morphogenesis	1.16012e-06	144	47	2722	21092	AJAP1/FOXE3/BNIP3/DKK1/NODAL/PGR/LTBP3/CD248/SOX1/CLEC14A/SIX1/ISLR2/CACNA1H/PRKCB/SALL1/DLG4/ITGB4/EFNA2/PALM/HOXD12/VSX1/PPP1R16B/PTGIS/GNAS/COL18A1/GSC2/PLXNB2/MAPK8IP2/SEMA5B/GATA2/ZIC1/GNAT1/SFRP2/HAND2/RBPJ/CRMP1/SLC6A3/CDX1/FLT4/NRN1/COL9A1/SDK1/FOXH1/DMRT3/HEYL/FOXI2/EGFL7	47/144	2722/21092
Luminal_B	GO:BP	GO:0050794	regulation of cellular process	6.91753e-06	144	110	11130	21092	GPR25/HHAT/RUNX3/SLC30A2/AJAP1/FOXE3/ADRA2A/BNIP3/C1QL3/DKK1/NODAL/PGR/LTBP3/CD248/ARHGAP9/LTBR/SOX1/GAS6/CLEC14A/SIX1/IFI27/ISLR2/BNC1/CACNA1H/PRKCB/ADCY9/SALL1/RBFOX1/CYBA/RAP1GAP2/DLG4/ITGB4/GALR2/SEPT9/NOTUM/RPH3AL/CELF4/EFNA2/NMRK2/ZNF578/EPS8L1/PALM/CLEC4G/ARID3A/HOXD12/DOK1/CD8A/THNSL2/SNAP25/NKX2-2/VSX1/OXT/PPP1R16B/CTSA/PTGIS/GNAS/COL18A1/GSC2/KREMEN1/RFPL3/PRR5/MAPK12/PLXNB2/MAPK8IP2/VG…	110/144	11130/21092
Luminal_B	GO:BP	GO:0030154	cell differentiation	1.60137e-05	144	59	4256	21092	RUNX3/AJAP1/FOXE3/BNIP3/DKK1/NODAL/PGR/LTBP3/LTBR/SOX1/GAS6/SIX1/ISLR2/BNC1/CACNA1H/SALL1/RBFOX1/DLG4/ITGB4/GALR2/CELF4/EFNA2/NMRK2/CLEC4G/CD8A/SNAP25/NKX2-2/VSX1/PPP1R16B/COL18A1/KREMEN1/MAPK12/PLXNB2/MAPK8IP2/FSTL1/SEMA5B/GATA2/ZIC1/GNAT1/SFRP2/HAND2/RBPJ/CRMP1/DPYSL3/CDX1/FLT4/OLIG3/IRF4/NRN1/SDK1/VWC2/NPR2/DMRT3/HMGB3/HEYL/FOXI2/LOXL3/EGFL7/BARX1	59/144	4256/21092
Luminal_B	GO:BP	GO:0048869	cellular developmental process	1.98799e-05	144	59	4280	21092	RUNX3/AJAP1/FOXE3/BNIP3/DKK1/NODAL/PGR/LTBP3/LTBR/SOX1/GAS6/SIX1/ISLR2/BNC1/CACNA1H/SALL1/RBFOX1/DLG4/ITGB4/GALR2/CELF4/EFNA2/NMRK2/CLEC4G/CD8A/SNAP25/NKX2-2/VSX1/PPP1R16B/COL18A1/KREMEN1/MAPK12/PLXNB2/MAPK8IP2/FSTL1/SEMA5B/GATA2/ZIC1/GNAT1/SFRP2/HAND2/RBPJ/CRMP1/DPYSL3/CDX1/FLT4/OLIG3/IRF4/NRN1/SDK1/VWC2/NPR2/DMRT3/HMGB3/HEYL/FOXI2/LOXL3/EGFL7/BARX1	59/144	4280/21092
Luminal_B	GO:BP	GO:0032501	multicellular organismal process	2.71279e-05	144	84	7463	21092	RUNX3/COL9A2/AJAP1/FOXE3/ADRA2A/BNIP3/DKK1/NODAL/SLC16A12/PGR/LTBP3/CD248/LTBR/SOX1/GAS6/CKB/CLEC14A/SIX1/ISLR2/BNC1/CACNA1H/PRKCB/ADCY9/SALL1/RBFOX1/CYBA/DLG4/ITGB4/GALR2/NOTUM/CELF4/EFNA2/ATP1A3/PALM/CLEC4G/HOXD12/CD8A/SNAP25/NKX2-2/VSX1/OXT/PPP1R16B/SLC13A3/PTGIS/GNAS/COL18A1/KREMEN1/PLXNB2/MAPK8IP2/VGLL4/FSTL1/SEMA5B/GATA2/ZIC1/GNAT1/SFRP2/HAND2/RBPJ/CRMP1/SLC6A3/DPYSL3/CDX1/FLT4/OLIG3/GLP1R/…	84/144	7463/21092
Luminal_B	GO:BP	GO:0048699	generation of neurons	8.49293e-05	144	30	1465	21092	RUNX3/DKK1/SOX1/GAS6/SIX1/ISLR2/SALL1/DLG4/GALR2/EFNA2/SNAP25/NKX2-2/VSX1/KREMEN1/PLXNB2/MAPK8IP2/SEMA5B/GATA2/GNAT1/SFRP2/HAND2/RBPJ/CRMP1/DPYSL3/OLIG3/NRN1/SDK1/VWC2/DMRT3/HEYL	30/144	1465/21092
Luminal_B	GO:BP	GO:0007399	nervous system development	9.84298e-05	144	41	2504	21092	RUNX3/BNIP3/DKK1/NODAL/SOX1/GAS6/CKB/SIX1/ISLR2/SALL1/RBFOX1/DLG4/ITGB4/GALR2/EFNA2/ATP1A3/PALM/SNAP25/NKX2-2/VSX1/OXT/KREMEN1/PLXNB2/MAPK8IP2/SEMA5B/GATA2/ZIC1/GNAT1/SFRP2/HAND2/RBPJ/CRMP1/SLC6A3/DPYSL3/OLIG3/NRN1/SDK1/VWC2/DMRT3/HEYL/LOXL3	41/144	2504/21092
Luminal_B	GO:BP	GO:0030182	neuron differentiation	0.000104478	144	29	1393	21092	RUNX3/DKK1/SOX1/SIX1/ISLR2/SALL1/DLG4/GALR2/EFNA2/SNAP25/NKX2-2/VSX1/KREMEN1/PLXNB2/MAPK8IP2/SEMA5B/GATA2/GNAT1/SFRP2/HAND2/RBPJ/CRMP1/DPYSL3/OLIG3/NRN1/SDK1/VWC2/DMRT3/HEYL	29/144	1393/21092
Luminal_B	GO:BP	GO:0022008	neurogenesis	0.000148394	144	32	1680	21092	RUNX3/BNIP3/DKK1/SOX1/GAS6/SIX1/ISLR2/SALL1/DLG4/ITGB4/GALR2/EFNA2/SNAP25/NKX2-2/VSX1/KREMEN1/PLXNB2/MAPK8IP2/SEMA5B/GATA2/GNAT1/SFRP2/HAND2/RBPJ/CRMP1/DPYSL3/OLIG3/NRN1/SDK1/VWC2/DMRT3/HEYL	32/144	1680/21092
Luminal_B	GO:BP	GO:0001708	cell fate specification	0.000157892	144	9	114	21092	DKK1/NODAL/SOX1/SIX1/NKX2-2/SFRP2/RBPJ/OLIG3/DMRT3	9/144	114/21092
Luminal_B	GO:BP	GO:0007154	cell communication	0.000207101	144	75	6551	21092	GPR25/HHAT/ADRA2A/BNIP3/DKK1/NODAL/PGR/LTBP3/ARHGAP9/LTBR/GAS6/CLEC14A/SIX1/IFI27/CACNA1H/PRKCB/ADCY9/SALL1/CYBA/RAP1GAP2/DLG4/ITGB4/GALR2/NOTUM/RPH3AL/CELF4/EFNA2/ATP1A3/EPS8L1/PALM/DOK1/CD8A/THNSL2/SNAP25/NKX2-2/OXT/PPP1R16B/PTGIS/GNAS/KREMEN1/PRR5/MAPK12/PLXNB2/MAPK8IP2/VGLL4/FSTL1/SEMA5B/GATA2/ZIC1/PLCD1/GNAT1/QRFPR/SFRP2/HAND2/RBPJ/SLC6A3/FLT4/GLP1R/IRF4/VWC2/FOXH1/ANK1/SNTG1/NPR2/DMRT3/DUSP…	75/144	6551/21092
Luminal_B	GO:BP	GO:0050789	regulation of biological process	0.000238228	144	114	12361	21092	GPR25/HHAT/RUNX3/SLC30A2/AJAP1/FOXE3/ADRA2A/BNIP3/C1QL3/DKK1/NODAL/PGR/LTBP3/CD248/ARHGAP9/LTBR/SOX1/GAS6/CLEC14A/SIX1/IFI27/ISLR2/BNC1/CACNA1H/PRKCB/ADCY9/SALL1/RBFOX1/CYBA/RAP1GAP2/DLG4/ITGB4/GALR2/SEPT9/NOTUM/RPH3AL/CELF4/EFNA2/NMRK2/ATP1A3/ZNF578/EPS8L1/PALM/CLEC4G/ARID3A/HOXD12/DOK1/CD8A/THNSL2/SNAP25/NKX2-2/VSX1/OXT/PPP1R16B/CTSA/PTGIS/GNAS/COL18A1/GSC2/KREMEN1/RFPL3/PRR5/MAPK12/PLXNB2/MAPK…	114/144	12361/21092
Luminal_B	GO:BP	GO:0007166	cell surface receptor signaling pathway	0.000307343	144	43	2816	21092	HHAT/ADRA2A/DKK1/NODAL/LTBP3/LTBR/GAS6/CLEC14A/SIX1/IFI27/PRKCB/SALL1/DLG4/ITGB4/GALR2/NOTUM/CELF4/EFNA2/DOK1/CD8A/NKX2-2/KREMEN1/PLXNB2/MAPK8IP2/VGLL4/FSTL1/SEMA5B/GATA2/ZIC1/GNAT1/SFRP2/HAND2/RBPJ/FLT4/GLP1R/VWC2/FOXH1/NPR2/HEYL/LOXL3/PRKAR1B/EGFL7/BARX1	43/144	2816/21092
Luminal_B	GO:BP	GO:0023052	signaling	0.000339206	144	74	6492	21092	GPR25/HHAT/ADRA2A/BNIP3/DKK1/NODAL/PGR/LTBP3/ARHGAP9/LTBR/GAS6/CLEC14A/SIX1/IFI27/CACNA1H/PRKCB/ADCY9/SALL1/CYBA/RAP1GAP2/DLG4/ITGB4/GALR2/NOTUM/RPH3AL/CELF4/EFNA2/ATP1A3/EPS8L1/PALM/DOK1/CD8A/THNSL2/SNAP25/NKX2-2/OXT/PPP1R16B/PTGIS/GNAS/KREMEN1/PRR5/MAPK12/PLXNB2/MAPK8IP2/VGLL4/FSTL1/SEMA5B/GATA2/ZIC1/PLCD1/GNAT1/QRFPR/SFRP2/HAND2/RBPJ/SLC6A3/FLT4/GLP1R/IRF4/VWC2/FOXH1/ANK1/NPR2/DMRT3/DUSP9/WAS/…	74/144	6492/21092
Luminal_B	GO:BP	GO:0009887	animal organ morphogenesis	0.000426664	144	24	1066	21092	AJAP1/FOXE3/DKK1/NODAL/PGR/LTBP3/SOX1/SIX1/SALL1/ITGB4/VSX1/COL18A1/GATA2/ZIC1/GNAT1/SFRP2/HAND2/RBPJ/CDX1/COL9A1/SDK1/FOXH1/DMRT3/HEYL	24/144	1066/21092
Luminal_B	GO:BP	GO:0048663	neuron fate commitment	0.000807877	144	7	69	21092	SOX1/SIX1/NKX2-2/GATA2/RBPJ/OLIG3/DMRT3	7/144	69/21092
Luminal_B	GO:BP	GO:0048523	negative regulation of cellular process	0.000927212	144	59	4749	21092	RUNX3/AJAP1/FOXE3/ADRA2A/BNIP3/DKK1/NODAL/LTBP3/SOX1/GAS6/SIX1/IFI27/PRKCB/SALL1/CYBA/DLG4/NOTUM/RPH3AL/CELF4/NMRK2/PALM/CLEC4G/NKX2-2/PPP1R16B/CTSA/PTGIS/COL18A1/KREMEN1/PRR5/MAPK12/PLXNB2/MAPK8IP2/VGLL4/FSTL1/SEMA5B/GATA2/SFRP2/HAND2/RBPJ/CRMP1/DPYSL3/FLT4/OLIG3/IRF4/INTS1/VWC2/FOXH1/NPR2/HMGB3/DUSP9/RPL10/KLHL15/WAS/HEYL/SIPA1/LOXL3/PRKAR1B/EGFL7/BARX1	59/144	4749/21092
Luminal_B	GO:BP	GO:0007165	signal transduction	0.000929493	144	69	5993	21092	GPR25/HHAT/ADRA2A/BNIP3/DKK1/NODAL/PGR/LTBP3/ARHGAP9/LTBR/GAS6/CLEC14A/SIX1/IFI27/PRKCB/ADCY9/SALL1/CYBA/RAP1GAP2/DLG4/ITGB4/GALR2/NOTUM/RPH3AL/CELF4/EFNA2/EPS8L1/PALM/DOK1/CD8A/THNSL2/NKX2-2/OXT/PPP1R16B/PTGIS/GNAS/KREMEN1/PRR5/MAPK12/PLXNB2/MAPK8IP2/VGLL4/FSTL1/SEMA5B/GATA2/ZIC1/PLCD1/GNAT1/QRFPR/SFRP2/HAND2/RBPJ/FLT4/GLP1R/IRF4/VWC2/FOXH1/ANK1/NPR2/DUSP9/WAS/HEYL/SIPA1/LOXL3/NEURL2/PRKAR1B/RAL…	69/144	5993/21092
Luminal_B	GO:BP	GO:0045165	cell fate commitment	0.00107475	144	12	284	21092	DKK1/NODAL/SOX1/SIX1/NKX2-2/GATA2/SFRP2/RBPJ/OLIG3/IRF4/DMRT3/LOXL3	12/144	284/21092
Luminal_B	GO:BP	GO:0051239	regulation of multicellular organismal process	0.00129784	144	41	2753	21092	RUNX3/AJAP1/FOXE3/ADRA2A/DKK1/NODAL/LTBP3/GAS6/SIX1/ISLR2/CACNA1H/PRKCB/CYBA/DLG4/NOTUM/CELF4/ATP1A3/CLEC4G/NKX2-2/OXT/PPP1R16B/PTGIS/GNAS/KREMEN1/PLXNB2/VGLL4/SEMA5B/GATA2/SFRP2/HAND2/RBPJ/SLC6A3/CDX1/FLT4/GLP1R/IRF4/HMGB3/DUSP9/HEYL/LOXL3/PRKAR1B	41/144	2753/21092
Luminal_B	GO:BP	GO:2000026	regulation of multicellular organismal development	0.00134653	144	27	1394	21092	RUNX3/AJAP1/FOXE3/DKK1/NODAL/LTBP3/GAS6/SIX1/ISLR2/PRKCB/NOTUM/CLEC4G/NKX2-2/OXT/PPP1R16B/PTGIS/PLXNB2/VGLL4/SEMA5B/GATA2/SFRP2/RBPJ/IRF4/HMGB3/DUSP9/HEYL/LOXL3	27/144	1394/21092
Luminal_B	GO:BP	GO:0007389	pattern specification process	0.00180323	144	15	478	21092	DKK1/NODAL/SOX1/SIX1/HOXD12/NKX2-2/ZIC1/SFRP2/HAND2/RBPJ/CDX1/FOXH1/DMRT3/HEYL/BARX1	15/144	478/21092
Luminal_B	GO:BP	GO:0065007	biological regulation	0.00226198	144	116	13096	21092	GPR25/HHAT/RUNX3/SLC30A2/AJAP1/FOXE3/ADRA2A/BNIP3/C1QL3/DKK1/NODAL/PGR/LTBP3/CD248/ARHGAP9/LTBR/SOX1/GAS6/CKB/CLEC14A/SIX1/IFI27/ISLR2/BNC1/CACNA1H/PRKCB/ADCY9/SALL1/RBFOX1/CYBA/RAP1GAP2/DLG4/ITGB4/GALR2/SEPT9/NOTUM/RPH3AL/CELF4/EFNA2/NMRK2/ATP1A3/ZNF578/EPS8L1/PALM/CLEC4G/ARID3A/HOXD12/DOK1/CD8A/THNSL2/SNAP25/NKX2-2/VSX1/OXT/PPP1R16B/CTSA/PTGIS/GNAS/COL18A1/GSC2/KREMEN1/RFPL3/PRR5/MAPK12/PLXNB2/…	116/144	13096/21092
Luminal_B	GO:BP	GO:0051093	negative regulation of developmental process	0.00248347	144	21	929	21092	RUNX3/FOXE3/BNIP3/DKK1/NODAL/LTBP3/GAS6/NMRK2/CLEC4G/NKX2-2/GNAS/KREMEN1/VGLL4/SEMA5B/GATA2/SFRP2/HAND2/RBPJ/NPR2/HMGB3/LOXL3	21/144	929/21092
Luminal_B	GO:BP	GO:0021514	ventral spinal cord interneuron differentiation	0.00253616	144	4	13	21092	SOX1/NKX2-2/GATA2/DMRT3	4/144	13/21092
Luminal_B	GO:BP	GO:0009966	regulation of signal transduction	0.00351813	144	42	2968	21092	ADRA2A/DKK1/NODAL/ARHGAP9/LTBR/GAS6/PRKCB/SALL1/CYBA/RAP1GAP2/DLG4/NOTUM/RPH3AL/CELF4/EPS8L1/PALM/PPP1R16B/PTGIS/GNAS/KREMEN1/PRR5/MAPK8IP2/VGLL4/FSTL1/GATA2/ZIC1/GNAT1/SFRP2/HAND2/RBPJ/FLT4/IRF4/VWC2/FOXH1/NPR2/DUSP9/HEYL/SIPA1/LOXL3/PRKAR1B/EGFL7/BARX1	42/144	2968/21092
Luminal_B	GO:BP	GO:0048665	neuron fate specification	0.00428826	144	5	32	21092	SOX1/SIX1/NKX2-2/OLIG3/DMRT3	5/144	32/21092
Luminal_B	GO:BP	GO:0045595	regulation of cell differentiation	0.00508003	144	28	1587	21092	RUNX3/AJAP1/FOXE3/DKK1/NODAL/LTBP3/SOX1/GAS6/SIX1/ISLR2/BNC1/RBFOX1/NMRK2/CLEC4G/NKX2-2/MAPK12/PLXNB2/SEMA5B/GATA2/SFRP2/HAND2/RBPJ/IRF4/VWC2/NPR2/HMGB3/HEYL/LOXL3	28/144	1587/21092
Luminal_B	GO:BP	GO:0009888	tissue development	0.00521707	144	32	1973	21092	RUNX3/AJAP1/FOXE3/DKK1/NODAL/PGR/LTBP3/GAS6/SIX1/BNC1/SALL1/RBFOX1/ITGB4/NOTUM/NKX2-2/PPP1R16B/GNAS/COL18A1/PLXNB2/VGLL4/FSTL1/SEMA5B/GATA2/SFRP2/HAND2/RBPJ/CDX1/FOXH1/WAS/HEYL/LOXL3/BARX1	32/144	1973/21092
Luminal_B	GO:BP	GO:0060914	heart formation	0.0058607	144	5	34	21092	DKK1/SIX1/HAND2/RBPJ/FOXH1	5/144	34/21092
Luminal_B	GO:BP	GO:0048585	negative regulation of response to stimulus	0.00623439	144	28	1604	21092	AJAP1/ADRA2A/DKK1/NODAL/GAS6/PRKCB/NOTUM/RPH3AL/CELF4/PALM/CLEC4G/PTGIS/KREMEN1/MAPK8IP2/VGLL4/SEMA5B/GATA2/SFRP2/SLC6A3/IRF4/VWC2/FOXH1/DUSP9/KLHL15/HEYL/LOXL3/EGFL7/BARX1	28/144	1604/21092
Luminal_B	GO:BP	GO:0048646	anatomical structure formation involved in morphogenesis	0.00654286	144	23	1157	21092	DKK1/NODAL/CLEC14A/SIX1/CACNA1H/PRKCB/SALL1/ITGB4/PPP1R16B/PTGIS/GNAS/COL18A1/PLXNB2/GATA2/SFRP2/HAND2/RBPJ/CDX1/FLT4/SDK1/FOXH1/HEYL/EGFL7	23/144	1157/21092
Luminal_B	GO:BP	GO:0035295	tube development	0.0069839	144	22	1076	21092	NODAL/PGR/LTBP3/CLEC14A/SIX1/PRKCB/SALL1/NKX2-2/PPP1R16B/PTGIS/COL18A1/PLXNB2/GATA2/SFRP2/HAND2/RBPJ/FLT4/FOXH1/HEYL/ABCA3/LOXL3/EGFL7	22/144	1076/21092
Luminal_B	GO:BP	GO:0021510	spinal cord development	0.0100518	144	7	100	21092	SOX1/NKX2-2/GATA2/ZIC1/OLIG3/DMRT3/LOXL3	7/144	100/21092
Luminal_B	GO:BP	GO:0048468	cell development	0.010646	144	33	2142	21092	RUNX3/FOXE3/DKK1/NODAL/PGR/SOX1/SIX1/ISLR2/BNC1/DLG4/ITGB4/GALR2/CELF4/EFNA2/SNAP25/NKX2-2/VSX1/PPP1R16B/COL18A1/KREMEN1/PLXNB2/MAPK8IP2/SEMA5B/GATA2/GNAT1/SFRP2/HAND2/CRMP1/DPYSL3/NRN1/SDK1/NPR2/HEYL	33/144	2142/21092
Luminal_B	GO:BP	GO:0003002	regionalization	0.0139881	144	12	364	21092	DKK1/NODAL/SOX1/SIX1/NKX2-2/SFRP2/RBPJ/CDX1/FOXH1/DMRT3/HEYL/BARX1	12/144	364/21092
Luminal_B	GO:BP	GO:0010646	regulation of cell communication	0.0147963	144	44	3363	21092	ADRA2A/DKK1/NODAL/ARHGAP9/LTBR/GAS6/PRKCB/SALL1/CYBA/RAP1GAP2/DLG4/NOTUM/RPH3AL/CELF4/EPS8L1/PALM/SNAP25/OXT/PPP1R16B/PTGIS/GNAS/KREMEN1/PRR5/MAPK8IP2/VGLL4/FSTL1/GATA2/ZIC1/GNAT1/SFRP2/HAND2/RBPJ/FLT4/IRF4/VWC2/FOXH1/NPR2/DUSP9/HEYL/SIPA1/LOXL3/PRKAR1B/EGFL7/BARX1	44/144	3363/21092
Luminal_B	GO:BP	GO:0048519	negative regulation of biological process	0.0153909	144	65	5918	21092	RUNX3/AJAP1/FOXE3/ADRA2A/BNIP3/DKK1/NODAL/PGR/LTBP3/SOX1/GAS6/SIX1/IFI27/PRKCB/SALL1/CYBA/DLG4/NOTUM/RPH3AL/CELF4/NMRK2/PALM/CLEC4G/NKX2-2/OXT/PPP1R16B/CTSA/PTGIS/GNAS/COL18A1/KREMEN1/PRR5/MAPK12/PLXNB2/MAPK8IP2/VGLL4/FSTL1/SEMA5B/GATA2/SFRP2/HAND2/RBPJ/ZAR1/CRMP1/SLC6A3/DPYSL3/FLT4/OLIG3/IRF4/INTS1/VWC2/FOXH1/NPR2/MIR503/HMGB3/DUSP9/RPL10/KLHL15/WAS/HEYL/SIPA1/LOXL3/PRKAR1B/EGFL7/BARX1	65/144	5918/21092
Luminal_B	GO:BP	GO:0023051	regulation of signaling	0.0161093	144	44	3374	21092	ADRA2A/DKK1/NODAL/ARHGAP9/LTBR/GAS6/PRKCB/SALL1/CYBA/RAP1GAP2/DLG4/NOTUM/RPH3AL/CELF4/EPS8L1/PALM/SNAP25/OXT/PPP1R16B/PTGIS/GNAS/KREMEN1/PRR5/MAPK8IP2/VGLL4/FSTL1/GATA2/ZIC1/GNAT1/SFRP2/HAND2/RBPJ/FLT4/IRF4/VWC2/FOXH1/NPR2/DUSP9/HEYL/SIPA1/LOXL3/PRKAR1B/EGFL7/BARX1	44/144	3374/21092
Luminal_B	GO:BP	GO:0050678	regulation of epithelial cell proliferation	0.017403	144	12	372	21092	RUNX3/FOXE3/NODAL/PGR/SIX1/CYBA/PPP1R16B/GATA2/SFRP2/RBPJ/FLT4/EGFL7	12/144	372/21092
Luminal_B	GO:BP	GO:0048583	regulation of response to stimulus	0.0184487	144	49	3970	21092	AJAP1/ADRA2A/DKK1/NODAL/ARHGAP9/LTBR/GAS6/PRKCB/SALL1/CYBA/RAP1GAP2/DLG4/NOTUM/RPH3AL/CELF4/EPS8L1/PALM/CLEC4G/CD8A/PPP1R16B/PTGIS/GNAS/KREMEN1/PRR5/MAPK8IP2/VGLL4/FSTL1/SEMA5B/GATA2/ZIC1/GNAT1/SFRP2/HAND2/RBPJ/SLC6A3/FLT4/IRF4/VWC2/FOXH1/NPR2/DUSP9/KLHL15/WAS/HEYL/SIPA1/LOXL3/PRKAR1B/EGFL7/BARX1	49/144	3970/21092
Luminal_B	GO:BP	GO:0003151	outflow tract morphogenesis	0.0259242	144	6	77	21092	SIX1/SFRP2/HAND2/RBPJ/FOXH1/HEYL	6/144	77/21092
Luminal_B	GO:BP	GO:0021517	ventral spinal cord development	0.027032	144	5	46	21092	SOX1/NKX2-2/GATA2/OLIG3/DMRT3	5/144	46/21092
Luminal_B	GO:BP	GO:0006366	transcription by RNA polymerase II	0.0300772	144	37	2676	21092	RUNX3/FOXE3/DKK1/NODAL/PGR/SOX1/SIX1/IFI27/PRKCB/SALL1/GALR2/ZNF578/ARID3A/HOXD12/NKX2-2/VSX1/GSC2/GATA2/ZIC1/SFRP2/HAND2/RBPJ/CDX1/EBF1/OLIG3/IRF4/INTS1/FOXH1/DMRT3/HMGB3/RPL10/ZNF630/WAS/HEYL/FOXI2/TCEA2/BARX1	37/144	2676/21092
Luminal_B	GO:BP	GO:0045596	negative regulation of cell differentiation	0.0315919	144	16	682	21092	RUNX3/FOXE3/DKK1/NODAL/LTBP3/NMRK2/CLEC4G/NKX2-2/SEMA5B/GATA2/SFRP2/HAND2/RBPJ/NPR2/HMGB3/LOXL3	16/144	682/21092
Luminal_B	GO:BP	GO:0006357	regulation of transcription by RNA polymerase II	0.0316062	144	36	2574	21092	RUNX3/FOXE3/DKK1/NODAL/PGR/SOX1/SIX1/IFI27/PRKCB/SALL1/GALR2/ZNF578/ARID3A/HOXD12/NKX2-2/VSX1/GSC2/GATA2/ZIC1/SFRP2/HAND2/RBPJ/CDX1/EBF1/OLIG3/IRF4/FOXH1/DMRT3/HMGB3/RPL10/ZNF630/WAS/HEYL/FOXI2/TCEA2/BARX1	36/144	2574/21092
Luminal_B	GO:BP	GO:0060429	epithelium development	0.0426857	144	22	1208	21092	AJAP1/FOXE3/DKK1/NODAL/PGR/SIX1/SALL1/NKX2-2/PPP1R16B/GNAS/COL18A1/PLXNB2/FSTL1/GATA2/SFRP2/HAND2/RBPJ/CDX1/FOXH1/HEYL/LOXL3/BARX1	22/144	1208/21092
Luminal_B	GO:BP	GO:0048666	neuron development	0.0447719	144	21	1122	21092	RUNX3/DKK1/SOX1/ISLR2/DLG4/GALR2/EFNA2/SNAP25/VSX1/KREMEN1/PLXNB2/MAPK8IP2/SEMA5B/GATA2/GNAT1/SFRP2/HAND2/CRMP1/DPYSL3/NRN1/SDK1	21/144	1122/21092
Luminal_B	GO:BP	GO:0021515	cell differentiation in spinal cord	0.0450728	144	5	51	21092	SOX1/NKX2-2/GATA2/OLIG3/DMRT3	5/144	51/21092
Luminal_B	GO:BP	GO:0050896	response to stimulus	0.047726	144	86	9000	21092	GPR25/HHAT/RUNX3/SLC30A2/AJAP1/ADRA2A/BNIP3/DKK1/NODAL/PGR/LTBP3/ARHGAP9/LTBR/SOX1/GAS6/CLEC14A/SIX1/IFI27/CACNA1H/PRKCB/ADCY9/SALL1/CYBA/RAP1GAP2/DLG4/ITGB4/GALR2/NOTUM/RPH3AL/CELF4/EFNA2/FBXO17/ATP1A3/EPS8L1/PALM/CLEC4G/DOK1/CD8A/THNSL2/NKX2-2/VSX1/OXT/PPP1R16B/PTGIS/GNAS/KREMEN1/PRR5/MAPK12/PLXNB2/MAPK8IP2/VGLL4/FSTL1/SEMA5B/GATA2/ZIC1/PLCD1/GNAT1/QRFPR/SFRP2/HAND2/RBPJ/CRMP1/SLC6A3/DPYSL3/FLT…	86/144	9000/21092
Luminal_B	GO:MF	GO:0050780	dopamine receptor binding	0.00352309	149	4	16	20166	DLG4/ATP1A3/PALM/GNAS	4/149	16/20166
Luminal_B	GO:MF	GO:0031748	D1 dopamine receptor binding	0.0098108	149	3	7	20166	DLG4/ATP1A3/GNAS	3/149	7/20166
Luminal_B	GO:MF	GO:0003700	DNA-binding transcription factor activity	0.00983124	149	26	1413	20166	RUNX3/FOXE3/PGR/SOX1/SIX1/BNC1/SALL1/ZNF578/HOXD12/NKX2-2/VSX1/GSC2/GATA2/ZIC1/HAND2/RBPJ/CDX1/EBF1/OLIG3/IRF4/FOXH1/DMRT3/ZNF630/HEYL/FOXI2/BARX1	26/149	1413/20166
Luminal_B	GO:MF	GO:0001223	transcription coactivator binding	0.0101808	149	5	42	20166	PGR/SIX1/VGLL4/GATA2/HAND2	5/149	42/20166
Luminal_B	GO:MF	GO:0000981	DNA-binding transcription factor activity, RNA polymerase II-specific	0.0148352	149	25	1359	20166	RUNX3/FOXE3/PGR/SOX1/SIX1/SALL1/ZNF578/HOXD12/NKX2-2/VSX1/GSC2/GATA2/ZIC1/HAND2/RBPJ/CDX1/EBF1/OLIG3/IRF4/FOXH1/DMRT3/ZNF630/HEYL/FOXI2/BARX1	25/149	1359/20166
Luminal_B	GO:MF	GO:0005515	protein binding	0.0261247	149	130	14832	20166	GPR25/LAD1/HHAT/RUNX3/SLC30A2/TTC34/COL9A2/AJAP1/TTC22/L1TD1/ADRA2A/BNIP3/C1QL3/DKK1/NODAL/SLC16A12/PGR/LTBP3/CD248/TMEM132D/ARHGAP9/LTBR/SOX1/GAS6/CKB/CLEC14A/ABHD12B/SIX1/IFI27/ISLR2/CACNA1H/PRKCB/SALL1/CAPN15/RBFOX1/FBXL16/CYBA/RAP1GAP2/TMEM92/DLG4/MYO15B/ITGB4/GALR2/SEPT9/CCDC137/NOTUM/RPH3AL/CELF4/EFNA2/NMRK2/FBXO17/ATP1A3/ZNF578/EPS8L1/PALM/CLEC4G/ARID3A/HOXD12/KRTCAP3/DOK1/CD8A/THNSL2/SNAP…	130/149	14832/20166
Luminal_B	GO:MF	GO:0001216	DNA-binding transcription activator activity	0.0324216	149	13	467	20166	PGR/SOX1/SIX1/BNC1/NKX2-2/GATA2/ZIC1/HAND2/RBPJ/CDX1/IRF4/FOXH1/HEYL	13/149	467/20166
Luminal_B	KEGG	KEGG:04911	Insulin secretion	0.00444012	64	6	86	8064	PRKCB/ADCY9/ATP1A3/SNAP25/GNAS/GLP1R	6/64	86/8064
Luminal_B	KEGG	KEGG:04015	Rap1 signaling pathway	0.0184191	64	8	210	8064	PRKCB/ADCY9/EFNA2/GNAS/MAPK12/FLT4/SIPA1/RALGDS	8/64	210/8064
TN_breast_cancer	GO:BP	GO:0048856	anatomical structure development	3.37402e-11	224	116	5836	21092	NTRK1/CAPN2/TRIM67/RGS7/AKT3/CSF3R/AJAP1/MCOLN3/KCNIP2/GFRA1/HMX2/DOCK1/PHLDA2/HRAS/IRF7/DCHS1/FZD10/KRT8/HOXC13/ZNF385A/COL4A1/GAS6/SOX21/PAX9/CLEC14A/PSEN1/GABRA5/CHRNA7/SEMA6D/ISLR2/BNC1/CACNA1H/PRKCB/MT1G/EVPL/GALR2/NOTUM/ALOXE3/NTN1/GATA6/LAMA3/CELF4/OLFM2/ELAVL3/NANOS3/USF2/NUMBL/MEGF8/GIPR/PALM/LIMS2/FEV/PTPRN/EMILIN1/ANKRD23/NKX2-2/BCL2L1/BMP2/GRIK1/MFNG/SCO2/MAPK8IP2/VGLL4/WWTR1/GP5/CNTN…	116/224	5836/21092
TN_breast_cancer	GO:BP	GO:0032502	developmental process	1.14995e-10	224	122	6424	21092	NTRK1/CAPN2/TRIM67/RGS7/AKT3/CSF3R/AJAP1/MCOLN3/KCNIP2/GFRA1/HMX2/DOCK1/PHLDA2/HRAS/IRF7/DCHS1/FZD10/KRT8/HOXC13/ZNF385A/COL4A1/GAS6/SOX21/PAX9/CLEC14A/PSEN1/GABRA5/CHRNA7/SEMA6D/ISLR2/BNC1/CACNA1H/PRKCB/MT1G/BHLHA9/TOB1/EVPL/GALR2/NOTUM/ALOXE3/NTN1/GATA6/LAMA3/CELF4/OLFM2/ELAVL3/NANOS3/USF2/CLIP3/NUMBL/MEGF8/GIPR/PALM/LIMS2/FEV/PTPRN/TWIST2/EMILIN1/ANKRD23/NKX2-2/BCL2L1/BMP2/GRIK1/MFNG/PNPLA3/SC…	122/224	6424/21092
TN_breast_cancer	GO:BP	GO:0050793	regulation of developmental process	1.90505e-09	224	66	2499	21092	NTRK1/CAPN2/AKT3/CSF3R/AJAP1/DOCK1/PHLDA2/IRF7/ZNF385A/GAS6/PAX9/PSEN1/CHRNA7/SEMA6D/ISLR2/BNC1/PRKCB/TOB1/NOTUM/NTN1/GATA6/LAMA3/CELF4/OLFM2/NUMBL/MEGF8/PALM/LIMS2/TWIST2/EMILIN1/NKX2-2/BCL2L1/BMP2/VGLL4/WWTR1/CNTN4/SEMA3B/SFMBT1/FBXW7/SFRP2/TLX3/DBN1/IRF4/ACTL6B/EPO/UNCX/EPHA1/GBX1/SMARCD3/SHH/HOXA9/BMPER/RALA/NSUN5/DMTN/DMRT2/GPC4/FGF13/SH3KBP1/RPS6KA6/HLX/HEYL/COL4A2/FBN1/FMNL1/EHMT1	66/224	2499/21092
TN_breast_cancer	GO:BP	GO:0048513	animal organ development	2.77743e-09	224	82	3591	21092	NTRK1/RGS7/AKT3/CSF3R/AJAP1/MCOLN3/GFRA1/HMX2/DOCK1/PHLDA2/HRAS/IRF7/DCHS1/KRT8/HOXC13/ZNF385A/COL4A1/GAS6/SOX21/PAX9/PSEN1/GABRA5/SEMA6D/CACNA1H/MT1G/EVPL/NOTUM/ALOXE3/NTN1/GATA6/LAMA3/CELF4/USF2/NUMBL/MEGF8/GIPR/LIMS2/PTPRN/EMILIN1/NKX2-2/BCL2L1/BMP2/MFNG/SCO2/VGLL4/WWTR1/GP5/CNTN4/SEMA3B/SFMBT1/FBXW7/SFRP2/BMP3/CDO1/TLX3/ADAMTS2/IRF4/ACTL6B/EPO/UNCX/GBX1/SMARCD3/SHH/HOXA9/BMPER/NSUN5/DMTN/LHX3…	82/224	3591/21092
TN_breast_cancer	GO:BP	GO:0007275	multicellular organism development	4.25419e-08	224	96	4823	21092	NTRK1/CAPN2/TRIM67/RGS7/AKT3/CSF3R/AJAP1/MCOLN3/KCNIP2/GFRA1/HMX2/DOCK1/PHLDA2/IRF7/DCHS1/FZD10/KRT8/HOXC13/ZNF385A/COL4A1/GAS6/CLEC14A/PSEN1/GABRA5/CHRNA7/SEMA6D/ISLR2/PRKCB/MT1G/GALR2/NOTUM/NTN1/GATA6/LAMA3/CELF4/ELAVL3/NUMBL/MEGF8/GIPR/PALM/LIMS2/FEV/PTPRN/EMILIN1/NKX2-2/BCL2L1/BMP2/GRIK1/MFNG/SCO2/MAPK8IP2/VGLL4/WWTR1/GP5/CNTN4/SEMA3B/FBXW7/SFRP2/BMP3/TLX3/DBN1/ADAMTS2/IRF4/ACTL6B/EPO/UNCX/EP…	96/224	4823/21092
TN_breast_cancer	GO:BP	GO:0050794	regulation of cellular process	7.49706e-08	224	166	11130	21092	NTRK1/CAPN2/TRIM67/RGS7/AKT3/CSF3R/AJAP1/TNFRSF25/MCOLN3/KCNIP2/CELF2/GFRA1/HMX2/DOCK1/TNNI2/PHLDA2/PACSIN3/HRAS/IRF7/RCE1/DCHS1/SYT12/FZD10/KCNA5/KRT8/HOXC13/ZNF385A/COL4A1/GAS6/SOX21/BEGAIN/MEG3/ADCY4/PAX9/CLEC14A/PTGER2/PSEN1/IFI27/GABRA5/CHRNA7/SEMA6D/GCOM1/ISLR2/BNC1/CRTC3/CACNA1H/PRKCB/CHTF18/BHLHA9/RAB34/UBTF/TOB1/GALR2/NOTUM/ALOXE3/RPH3AL/NTN1/GATA6/LAMA3/CELF4/OLFM2/PDE4A/NANOS3/RFX1/USF…	166/224	11130/21092
TN_breast_cancer	GO:BP	GO:0048731	system development	1.1386e-07	224	89	4369	21092	NTRK1/TRIM67/RGS7/AKT3/CSF3R/MCOLN3/KCNIP2/GFRA1/HMX2/DOCK1/IRF7/DCHS1/FZD10/ZNF385A/COL4A1/GAS6/CLEC14A/PSEN1/GABRA5/CHRNA7/SEMA6D/ISLR2/PRKCB/MT1G/GALR2/NOTUM/NTN1/GATA6/LAMA3/CELF4/ELAVL3/NUMBL/MEGF8/GIPR/PALM/LIMS2/FEV/PTPRN/EMILIN1/NKX2-2/BCL2L1/BMP2/GRIK1/MFNG/SCO2/MAPK8IP2/VGLL4/WWTR1/GP5/CNTN4/SEMA3B/FBXW7/SFRP2/BMP3/TLX3/DBN1/ADAMTS2/IRF4/ACTL6B/EPO/UNCX/EPHA1/GBX1/SMARCD3/SHH/HOXA9/BMPE…	89/224	4369/21092
TN_breast_cancer	GO:BP	GO:0009653	anatomical structure morphogenesis	2.56438e-07	224	65	2722	21092	NTRK1/CAPN2/AKT3/AJAP1/HMX2/DOCK1/PHLDA2/HRAS/DCHS1/KRT8/HOXC13/ZNF385A/COL4A1/SOX21/PAX9/CLEC14A/PSEN1/CHRNA7/SEMA6D/ISLR2/CACNA1H/PRKCB/NTN1/GATA6/LAMA3/NUMBL/MEGF8/PALM/LIMS2/EMILIN1/ANKRD23/BCL2L1/BMP2/MFNG/MAPK8IP2/WWTR1/CNTN4/SEMA3B/FBXW7/SFRP2/DBN1/UNCX/EPHA1/GBX1/SMARCD3/SHH/HOXA9/BMPER/RALA/DMTN/DMRT2/LHX3/GPC4/FGF13/SH3KBP1/EFNB1/EDA/HLX/HEYL/TNNT3/COL4A2/CRIP1/FBN1/FMNL1/TMOD2	65/224	2722/21092
TN_breast_cancer	GO:BP	GO:2000026	regulation of multicellular organismal development	4.2809e-07	224	43	1394	21092	NTRK1/AKT3/CSF3R/AJAP1/PHLDA2/IRF7/GAS6/PSEN1/CHRNA7/SEMA6D/ISLR2/PRKCB/NOTUM/NTN1/GATA6/LAMA3/NUMBL/MEGF8/EMILIN1/NKX2-2/BMP2/VGLL4/WWTR1/SEMA3B/FBXW7/SFRP2/DBN1/IRF4/ACTL6B/EPHA1/GBX1/SMARCD3/SHH/HOXA9/BMPER/NSUN5/FGF13/RPS6KA6/HLX/HEYL/COL4A2/FBN1/EHMT1	43/224	1394/21092
TN_breast_cancer	GO:BP	GO:0065007	biological regulation	7.1541e-07	224	182	13096	21092	ATP8B2/NTRK1/CAPN2/TRIM67/RGS7/AKT3/CSF3R/AJAP1/TNFRSF25/MCOLN3/HPS1/KCNIP2/CELF2/GFRA1/HMX2/DOCK1/TNNI2/PHLDA2/PACSIN3/HRAS/IRF7/RCE1/DCHS1/SYT12/FZD10/KCNA5/KRT8/HOXC13/ZNF385A/COL4A1/GAS6/SOX21/BEGAIN/MEG3/ADCY4/PAX9/CLEC14A/PTGER2/PSEN1/IFI27/GABRA5/CHRNA7/SEMA6D/GCOM1/ISLR2/BNC1/CRTC3/CACNA1H/PRKCB/ZG16B/MT1G/CHTF18/BHLHA9/RAB34/UBTF/TOB1/GALR2/NOTUM/ALOXE3/RPH3AL/NTN1/GATA6/LAMA3/CELF4/OLFM…	182/224	13096/21092
TN_breast_cancer	GO:BP	GO:0030154	cell differentiation	2.86592e-06	224	84	4256	21092	NTRK1/CAPN2/TRIM67/CSF3R/AJAP1/MCOLN3/KCNIP2/GFRA1/HMX2/DOCK1/IRF7/DCHS1/FZD10/KRT8/ZNF385A/COL4A1/GAS6/SOX21/PSEN1/GABRA5/CHRNA7/SEMA6D/ISLR2/BNC1/CACNA1H/MT1G/TOB1/EVPL/GALR2/ALOXE3/NTN1/GATA6/LAMA3/CELF4/OLFM2/ELAVL3/NANOS3/CLIP3/NUMBL/MEGF8/LIMS2/FEV/TWIST2/ANKRD23/NKX2-2/BCL2L1/BMP2/MFNG/PNPLA3/MAPK8IP2/WWTR1/GP5/CNTN4/SEMA3B/SFMBT1/FBXW7/SFRP2/BMP3/TLX3/DBN1/TRIP13/IRF4/ACTL6B/EPO/UNCX/EPHA…	84/224	4256/21092
TN_breast_cancer	GO:BP	GO:0032501	multicellular organismal process	3.30543e-06	224	123	7463	21092	NTRK1/CAPN2/TRIM67/RGS7/AKT3/CSF3R/AJAP1/ESPN/MCOLN3/HPS1/KCNIP2/CELF2/GFRA1/HMX2/DOCK1/TNNI2/PHLDA2/HRAS/IRF7/DCHS1/FZD10/KCNA5/KRT8/HOXC13/ZNF385A/COL4A1/GAS6/SOX21/BEGAIN/CLEC14A/PSEN1/GABRA5/CHRNA7/SEMA6D/ISLR2/BNC1/CRTC3/CACNA1H/PRKCB/ZG16B/MT1G/TOB1/EVPL/GALR2/NOTUM/ALOXE3/NTN1/GATA6/LAMA3/CELF4/PDE4A/ELAVL3/NANOS3/NUMBL/MEGF8/EML2/GIPR/PALM/LIMS2/FEV/PTPRN/TWIST2/EMILIN1/NKX2-2/BCL2L1/BMP2…	123/224	7463/21092
TN_breast_cancer	GO:BP	GO:0048869	cellular developmental process	3.79694e-06	224	84	4280	21092	NTRK1/CAPN2/TRIM67/CSF3R/AJAP1/MCOLN3/KCNIP2/GFRA1/HMX2/DOCK1/IRF7/DCHS1/FZD10/KRT8/ZNF385A/COL4A1/GAS6/SOX21/PSEN1/GABRA5/CHRNA7/SEMA6D/ISLR2/BNC1/CACNA1H/MT1G/TOB1/EVPL/GALR2/ALOXE3/NTN1/GATA6/LAMA3/CELF4/OLFM2/ELAVL3/NANOS3/CLIP3/NUMBL/MEGF8/LIMS2/FEV/TWIST2/ANKRD23/NKX2-2/BCL2L1/BMP2/MFNG/PNPLA3/MAPK8IP2/WWTR1/GP5/CNTN4/SEMA3B/SFMBT1/FBXW7/SFRP2/BMP3/TLX3/DBN1/TRIP13/IRF4/ACTL6B/EPO/UNCX/EPHA…	84/224	4280/21092
TN_breast_cancer	GO:BP	GO:0050789	regulation of biological process	1.44741e-05	224	172	12361	21092	NTRK1/CAPN2/TRIM67/RGS7/AKT3/CSF3R/AJAP1/TNFRSF25/MCOLN3/KCNIP2/CELF2/GFRA1/HMX2/DOCK1/TNNI2/PHLDA2/PACSIN3/HRAS/IRF7/RCE1/DCHS1/SYT12/FZD10/KCNA5/KRT8/HOXC13/ZNF385A/COL4A1/GAS6/SOX21/BEGAIN/MEG3/ADCY4/PAX9/CLEC14A/PTGER2/PSEN1/IFI27/GABRA5/CHRNA7/SEMA6D/GCOM1/ISLR2/BNC1/CRTC3/CACNA1H/PRKCB/MT1G/CHTF18/BHLHA9/RAB34/UBTF/TOB1/GALR2/NOTUM/ALOXE3/RPH3AL/NTN1/GATA6/LAMA3/CELF4/OLFM2/PDE4A/NANOS3/RFX…	172/224	12361/21092
TN_breast_cancer	GO:BP	GO:0050896	response to stimulus	1.60665e-05	224	138	9000	21092	NTRK1/CAPN2/TRIM67/RGS7/AKT3/CSF3R/AJAP1/TNFRSF25/HPS1/KCNIP2/GFRA1/DOCK1/PHLDA2/HRAS/IRF7/MACROD1/RCE1/DCHS1/SYT12/ALDH3B1/FZD10/KCNA5/KRT8/ZNF385A/COL4A1/GAS6/BEGAIN/ADCY4/PAX9/CLEC14A/PTGER2/PSEN1/IFI27/GABRA5/CHRNA7/SEMA6D/GCOM1/CRTC3/CACNA1H/PRKCB/MT1G/RAB34/TOB1/EVPL/GALR2/NOTUM/ALOXE3/RPH3AL/NTN1/GATA6/LAMA3/CELF4/OLFM2/PDE4A/NANOS3/RFX1/USF2/IFNL3/NUMBL/MEGF8/GIPR/CDC34/PALM/LIMS2/LYPD6/P…	138/224	9000/21092
TN_breast_cancer	GO:BP	GO:0051716	cellular response to stimulus	2.17196e-05	224	121	7494	21092	NTRK1/CAPN2/TRIM67/RGS7/AKT3/CSF3R/TNFRSF25/KCNIP2/GFRA1/DOCK1/PHLDA2/HRAS/IRF7/MACROD1/RCE1/DCHS1/SYT12/ALDH3B1/FZD10/KCNA5/KRT8/ZNF385A/COL4A1/GAS6/BEGAIN/ADCY4/PAX9/CLEC14A/PTGER2/PSEN1/IFI27/GABRA5/CHRNA7/SEMA6D/GCOM1/CRTC3/CACNA1H/PRKCB/MT1G/RAB34/TOB1/GALR2/NOTUM/ALOXE3/RPH3AL/NTN1/GATA6/LAMA3/CELF4/OLFM2/PDE4A/NANOS3/USF2/IFNL3/NUMBL/MEGF8/GIPR/CDC34/PALM/LIMS2/LYPD6/PTPRN/EMILIN1/NKX2-2/B…	121/224	7494/21092
TN_breast_cancer	GO:BP	GO:0051239	regulation of multicellular organismal process	2.17501e-05	224	61	2753	21092	NTRK1/CAPN2/AKT3/CSF3R/AJAP1/KCNIP2/CELF2/DOCK1/TNNI2/PHLDA2/HRAS/IRF7/KCNA5/GAS6/BEGAIN/PSEN1/CHRNA7/SEMA6D/ISLR2/CACNA1H/PRKCB/NOTUM/NTN1/GATA6/LAMA3/CELF4/NUMBL/MEGF8/EMILIN1/NKX2-2/BMP2/VGLL4/WWTR1/SEMA3B/SFMBT1/FBXW7/SFRP2/TLX3/DBN1/IRF4/ACTL6B/EPHA1/GBX1/SMARCD3/SHH/HOXA9/BMPER/NSUN5/DMTN/DMRT2/GRIN1/RNF128/FGF13/RPS6KA6/HLX/HEYL/TNNT3/COL4A2/FBN1/ALOX12/EHMT1	61/224	2753/21092
TN_breast_cancer	GO:BP	GO:0007166	cell surface receptor signaling pathway	5.08097e-05	224	61	2816	21092	NTRK1/CSF3R/TNFRSF25/GFRA1/DOCK1/HRAS/IRF7/FZD10/KCNA5/KRT8/COL4A1/GAS6/CLEC14A/PSEN1/IFI27/CHRNA7/SEMA6D/PRKCB/RAB34/TOB1/GALR2/NOTUM/GATA6/LAMA3/CELF4/IFNL3/NUMBL/MEGF8/GIPR/LIMS2/LYPD6/EMILIN1/NKX2-2/BCL2L1/BMP2/GRIK1/MFNG/TTLL12/MAPK8IP2/VGLL4/WWTR1/SEMA3B/FBXW7/SFRP2/BMP3/CPZ/GMDS/EPO/EPHA1/SHH/BMPER/ADAP1/GPC2/DMTN/GRIN1/GPC4/EFNB1/EDA/HEYL/COL4A2/FBN1	61/224	2816/21092
TN_breast_cancer	GO:BP	GO:0048522	positive regulation of cellular process	5.55765e-05	224	98	5641	21092	NTRK1/CAPN2/TRIM67/RGS7/AKT3/KCNIP2/GFRA1/HMX2/DOCK1/TNNI2/PHLDA2/PACSIN3/HRAS/IRF7/SYT12/FZD10/KCNA5/HOXC13/ZNF385A/GAS6/SOX21/PAX9/PSEN1/CHRNA7/SEMA6D/ISLR2/BNC1/CRTC3/CACNA1H/PRKCB/CHTF18/RAB34/UBTF/TOB1/GALR2/RPH3AL/NTN1/GATA6/CELF4/OLFM2/NANOS3/USF2/CLIP3/MATK/NUMBL/MEGF8/GIPR/CDC34/PALM/LIMS2/LYPD6/FEV/PTPRN/PTMA/TWIST2/EMILIN1/NKX2-2/BCL2L1/BMP2/MFNG/ARHGAP8/MLC1/MAPK8IP2/WWTR1/GP5/SEMA3B/…	98/224	5641/21092
TN_breast_cancer	GO:BP	GO:0022603	regulation of anatomical structure morphogenesis	9.67078e-05	224	30	919	21092	AKT3/AJAP1/DOCK1/PAX9/PSEN1/CHRNA7/SEMA6D/ISLR2/PRKCB/NTN1/GATA6/MEGF8/PALM/LIMS2/EMILIN1/BMP2/SEMA3B/SFRP2/DBN1/EPHA1/SHH/BMPER/RALA/DMTN/DMRT2/GPC4/FGF13/SH3KBP1/COL4A2/FMNL1	30/224	919/21092
TN_breast_cancer	GO:BP	GO:0007154	cell communication	0.000109447	224	108	6551	21092	NTRK1/TRIM67/RGS7/AKT3/CSF3R/TNFRSF25/KCNIP2/GFRA1/DOCK1/PHLDA2/HRAS/IRF7/RCE1/DCHS1/SYT12/FZD10/KCNA5/KRT8/ZNF385A/COL4A1/GAS6/BEGAIN/ADCY4/CLEC14A/PTGER2/PSEN1/IFI27/GABRA5/CHRNA7/SEMA6D/GCOM1/CRTC3/CACNA1H/PRKCB/RAB34/TOB1/GALR2/NOTUM/ALOXE3/RPH3AL/NTN1/GATA6/LAMA3/CELF4/OLFM2/PDE4A/NANOS3/USF2/IFNL3/NUMBL/MEGF8/GIPR/CDC34/PALM/LIMS2/LYPD6/PTPRN/EMILIN1/NKX2-2/BCL2L1/BMP2/GRIK1/HUNK/MFNG/TTLL1…	108/224	6551/21092
TN_breast_cancer	GO:BP	GO:0023052	signaling	0.000137683	224	107	6492	21092	NTRK1/TRIM67/RGS7/AKT3/CSF3R/TNFRSF25/KCNIP2/GFRA1/DOCK1/PHLDA2/HRAS/IRF7/RCE1/DCHS1/SYT12/FZD10/KCNA5/KRT8/ZNF385A/COL4A1/GAS6/BEGAIN/ADCY4/CLEC14A/PTGER2/PSEN1/IFI27/GABRA5/CHRNA7/SEMA6D/GCOM1/CRTC3/CACNA1H/PRKCB/RAB34/TOB1/GALR2/NOTUM/ALOXE3/RPH3AL/NTN1/GATA6/LAMA3/CELF4/OLFM2/PDE4A/NANOS3/IFNL3/NUMBL/MEGF8/GIPR/CDC34/PALM/LIMS2/LYPD6/PTPRN/EMILIN1/NKX2-2/BCL2L1/BMP2/GRIK1/HUNK/MFNG/TTLL12/ARH…	107/224	6492/21092
TN_breast_cancer	GO:BP	GO:0048468	cell development	0.000138665	224	50	2142	21092	NTRK1/TRIM67/KCNIP2/GFRA1/DOCK1/KRT8/ZNF385A/PSEN1/GABRA5/CHRNA7/SEMA6D/ISLR2/BNC1/GALR2/NTN1/LAMA3/CELF4/NANOS3/NUMBL/MEGF8/LIMS2/FEV/ANKRD23/NKX2-2/BCL2L1/BMP2/MAPK8IP2/GP5/CNTN4/SEMA3B/FBXW7/SFRP2/DBN1/TRIP13/ACTL6B/EPO/EPHA1/GBX1/SMARCD3/SHH/NSUN5/GPC2/DMTN/LHX3/FGF13/EFNB1/HEYL/TNNT3/FBN1/TMOD2	50/224	2142/21092
TN_breast_cancer	GO:BP	GO:0007165	signal transduction	0.000145683	224	101	5993	21092	NTRK1/TRIM67/RGS7/AKT3/CSF3R/TNFRSF25/KCNIP2/GFRA1/DOCK1/PHLDA2/HRAS/IRF7/RCE1/DCHS1/FZD10/KCNA5/KRT8/ZNF385A/COL4A1/GAS6/BEGAIN/ADCY4/CLEC14A/PTGER2/PSEN1/IFI27/GABRA5/CHRNA7/SEMA6D/GCOM1/CRTC3/PRKCB/RAB34/TOB1/GALR2/NOTUM/ALOXE3/RPH3AL/NTN1/GATA6/LAMA3/CELF4/OLFM2/PDE4A/NANOS3/IFNL3/NUMBL/MEGF8/GIPR/CDC34/PALM/LIMS2/LYPD6/EMILIN1/NKX2-2/BCL2L1/BMP2/GRIK1/HUNK/MFNG/TTLL12/ARHGAP8/MAPK8IP2/VGLL4/…	101/224	5993/21092
TN_breast_cancer	GO:BP	GO:0048518	positive regulation of biological process	0.000256639	224	104	6309	21092	NTRK1/CAPN2/TRIM67/RGS7/AKT3/KCNIP2/GFRA1/HMX2/DOCK1/TNNI2/PHLDA2/PACSIN3/HRAS/IRF7/SYT12/FZD10/KCNA5/HOXC13/ZNF385A/GAS6/SOX21/PAX9/PSEN1/CHRNA7/SEMA6D/ISLR2/BNC1/CRTC3/CACNA1H/PRKCB/CHTF18/RAB34/UBTF/TOB1/GALR2/RPH3AL/NTN1/GATA6/CELF4/OLFM2/NANOS3/USF2/CLIP3/MATK/IFNL3/NUMBL/MEGF8/GIPR/CDC34/PALM/LIMS2/LYPD6/FEV/PTPRN/PTMA/TWIST2/EMILIN1/NKX2-2/BCL2L1/BMP2/MFNG/ARHGAP8/MLC1/MAPK8IP2/VGLL4/WWTR1…	104/224	6309/21092
TN_breast_cancer	GO:BP	GO:0007399	nervous system development	0.000490668	224	54	2504	21092	NTRK1/TRIM67/RGS7/AKT3/MCOLN3/KCNIP2/GFRA1/HMX2/DCHS1/FZD10/COL4A1/GAS6/PSEN1/GABRA5/CHRNA7/SEMA6D/ISLR2/GALR2/NTN1/LAMA3/ELAVL3/NUMBL/MEGF8/PALM/FEV/NKX2-2/BMP2/GRIK1/MAPK8IP2/CNTN4/SEMA3B/SFRP2/TLX3/DBN1/ACTL6B/EPO/UNCX/EPHA1/GBX1/SMARCD3/SHH/RALA/NSUN5/GPC2/LHX3/GRIN1/GPC4/FGF13/EFNB1/RPS6KA6/HLX/HEYL/SYNGR3/TMOD2	54/224	2504/21092
TN_breast_cancer	GO:BP	GO:0048699	generation of neurons	0.000551179	224	38	1465	21092	NTRK1/TRIM67/MCOLN3/KCNIP2/GFRA1/FZD10/GAS6/PSEN1/GABRA5/CHRNA7/SEMA6D/ISLR2/GALR2/NTN1/LAMA3/NUMBL/MEGF8/FEV/NKX2-2/BMP2/MAPK8IP2/CNTN4/SEMA3B/SFRP2/TLX3/DBN1/ACTL6B/EPO/UNCX/EPHA1/GBX1/SMARCD3/SHH/GPC2/LHX3/FGF13/EFNB1/HEYL	38/224	1465/21092
TN_breast_cancer	GO:BP	GO:0048585	negative regulation of response to stimulus	0.000706612	224	40	1604	21092	TRIM67/RGS7/AJAP1/ZNF385A/GAS6/PSEN1/SEMA6D/CRTC3/PRKCB/TOB1/NOTUM/RPH3AL/CELF4/NANOS3/MEGF8/GIPR/CDC34/PALM/EMILIN1/BCL2L1/BMP2/TTLL12/MAPK8IP2/VGLL4/WWTR1/SEMA3B/FBXW7/SFRP2/IRF4/EPO/SHH/BMPER/KLHL15/RPS6KA6/CR1L/HLX/HEYL/OTUB1/FBN1/ALOX12	40/224	1604/21092
TN_breast_cancer	GO:BP	GO:0060284	regulation of cell development	0.00129553	224	20	512	21092	DOCK1/PSEN1/SEMA6D/ISLR2/BNC1/NTN1/NUMBL/MEGF8/LIMS2/NKX2-2/BMP2/SEMA3B/FBXW7/DBN1/SMARCD3/SHH/DMTN/FGF13/HEYL/FBN1	20/224	512/21092
TN_breast_cancer	GO:BP	GO:0030182	neuron differentiation	0.00130491	224	36	1393	21092	NTRK1/TRIM67/MCOLN3/KCNIP2/GFRA1/FZD10/PSEN1/GABRA5/CHRNA7/SEMA6D/ISLR2/GALR2/NTN1/LAMA3/NUMBL/MEGF8/FEV/NKX2-2/BMP2/MAPK8IP2/CNTN4/SEMA3B/SFRP2/TLX3/DBN1/ACTL6B/EPO/UNCX/EPHA1/GBX1/SHH/GPC2/LHX3/FGF13/EFNB1/HEYL	36/224	1393/21092
TN_breast_cancer	GO:BP	GO:0045595	regulation of cell differentiation	0.00147035	224	39	1587	21092	CSF3R/AJAP1/DOCK1/IRF7/ZNF385A/GAS6/PSEN1/SEMA6D/ISLR2/BNC1/TOB1/NTN1/GATA6/OLFM2/NUMBL/MEGF8/LIMS2/TWIST2/NKX2-2/BMP2/WWTR1/CNTN4/SEMA3B/FBXW7/SFRP2/TLX3/DBN1/IRF4/ACTL6B/EPO/UNCX/SMARCD3/SHH/HOXA9/DMTN/FGF13/HLX/HEYL/FBN1	39/224	1587/21092
TN_breast_cancer	GO:BP	GO:0022008	neurogenesis	0.0023014	224	40	1680	21092	NTRK1/TRIM67/MCOLN3/KCNIP2/GFRA1/DCHS1/FZD10/GAS6/PSEN1/GABRA5/CHRNA7/SEMA6D/ISLR2/GALR2/NTN1/LAMA3/NUMBL/MEGF8/FEV/NKX2-2/BMP2/MAPK8IP2/CNTN4/SEMA3B/SFRP2/TLX3/DBN1/ACTL6B/EPO/UNCX/EPHA1/GBX1/SMARCD3/SHH/NSUN5/GPC2/LHX3/FGF13/EFNB1/HEYL	40/224	1680/21092
TN_breast_cancer	GO:BP	GO:0051094	positive regulation of developmental process	0.00400196	224	34	1337	21092	NTRK1/CAPN2/AKT3/DOCK1/ZNF385A/GAS6/PSEN1/CHRNA7/ISLR2/BNC1/PRKCB/NTN1/GATA6/OLFM2/NUMBL/MEGF8/LIMS2/EMILIN1/NKX2-2/BMP2/WWTR1/SFRP2/DBN1/ACTL6B/EPO/EPHA1/SMARCD3/SHH/BMPER/RALA/DMTN/DMRT2/HLX/HEYL	34/224	1337/21092
TN_breast_cancer	GO:BP	GO:0051093	negative regulation of developmental process	0.00453558	224	27	929	21092	GAS6/PSEN1/SEMA6D/TOB1/NTN1/TWIST2/EMILIN1/NKX2-2/BCL2L1/BMP2/VGLL4/WWTR1/CNTN4/SEMA3B/SFMBT1/FBXW7/SFRP2/TLX3/ACTL6B/SHH/HOXA9/DMTN/FGF13/RPS6KA6/HLX/COL4A2/FBN1	27/224	929/21092
TN_breast_cancer	GO:BP	GO:0032989	cellular component morphogenesis	0.00531574	224	24	770	21092	NTRK1/KRT8/PSEN1/CHRNA7/SEMA6D/ISLR2/NTN1/LAMA3/NUMBL/MEGF8/ANKRD23/BCL2L1/MAPK8IP2/CNTN4/SEMA3B/DBN1/EPHA1/GBX1/SHH/LHX3/FGF13/EFNB1/TNNT3/TMOD2	24/224	770/21092
TN_breast_cancer	GO:BP	GO:0009968	negative regulation of signal transduction	0.00645706	224	32	1243	21092	TRIM67/RGS7/ZNF385A/GAS6/PSEN1/CRTC3/PRKCB/TOB1/NOTUM/RPH3AL/CELF4/NANOS3/MEGF8/GIPR/CDC34/PALM/EMILIN1/BCL2L1/BMP2/TTLL12/MAPK8IP2/VGLL4/WWTR1/FBXW7/SFRP2/IRF4/EPO/SHH/BMPER/RPS6KA6/HEYL/FBN1	32/224	1243/21092
TN_breast_cancer	GO:BP	GO:0009887	animal organ morphogenesis	0.0068237	224	29	1066	21092	AKT3/AJAP1/HMX2/PHLDA2/HRAS/DCHS1/HOXC13/PAX9/PSEN1/NTN1/GATA6/LAMA3/MEGF8/LIMS2/BMP2/WWTR1/FBXW7/SFRP2/UNCX/SMARCD3/SHH/HOXA9/LHX3/GPC4/EDA/HLX/HEYL/CRIP1/FBN1	29/224	1066/21092
TN_breast_cancer	GO:BP	GO:0000904	cell morphogenesis involved in differentiation	0.0078021	224	23	733	21092	NTRK1/DOCK1/ZNF385A/PSEN1/CHRNA7/SEMA6D/ISLR2/NTN1/LAMA3/NUMBL/MEGF8/LIMS2/MAPK8IP2/CNTN4/SEMA3B/DBN1/EPHA1/GBX1/SHH/DMTN/LHX3/FGF13/EFNB1	23/224	733/21092
TN_breast_cancer	GO:BP	GO:0009888	tissue development	0.00857187	224	43	1973	21092	NTRK1/AJAP1/MCOLN3/PHLDA2/HRAS/DCHS1/KRT8/HOXC13/COL4A1/GAS6/SOX21/PAX9/PSEN1/SEMA6D/BNC1/EVPL/NOTUM/NTN1/GATA6/LAMA3/MEGF8/NKX2-2/BMP2/VGLL4/WWTR1/SEMA3B/SFRP2/BMP3/UNCX/SHH/BMPER/RALA/DMRT2/LHX3/GPC4/WAS/EFNB1/EDA/RPS6KA6/HLX/HEYL/COL4A2/CRIP1	43/224	1973/21092
TN_breast_cancer	GO:BP	GO:0065008	regulation of biological quality	0.00942773	224	67	3726	21092	ATP8B2/NTRK1/AKT3/MCOLN3/KCNIP2/HRAS/SYT12/KCNA5/ZNF385A/GAS6/PTGER2/PSEN1/GABRA5/CHRNA7/SEMA6D/ISLR2/CRTC3/CACNA1H/PRKCB/ZG16B/MT1G/TOB1/GALR2/ALOXE3/RPH3AL/NTN1/CELF4/NANOS3/USF2/MEGF8/GIPR/PTPRN/EMILIN1/KCNK12/BCL2L1/BMP2/GRIK1/PNPLA3/SCO2/MAPK8IP2/WWTR1/GP5/CNTN4/SEMA3B/FBXW7/CDO1/DBN1/KCNK17/IRF4/EPO/SHH/XKR6/DMTN/GRIN1/RNF128/GPC4/FGF13/UBL4A/WAS/SYNGR3/ABCA3/MT1H/SPNS2/ALOX12/TMEM165/EHMT1…	67/224	3726/21092
TN_breast_cancer	GO:BP	GO:0048583	regulation of response to stimulus	0.0104989	224	70	3970	21092	NTRK1/TRIM67/RGS7/AKT3/AJAP1/PHLDA2/HRAS/IRF7/FZD10/ZNF385A/GAS6/BEGAIN/PSEN1/CHRNA7/SEMA6D/CRTC3/PRKCB/RAB34/TOB1/NOTUM/RPH3AL/GATA6/CELF4/PDE4A/NANOS3/IFNL3/MEGF8/GIPR/CDC34/PALM/LIMS2/LYPD6/EMILIN1/BCL2L1/BMP2/MFNG/TTLL12/ARHGAP8/MLC1/MAPK8IP2/VGLL4/WWTR1/SEMA3B/FBXW7/SFRP2/BMP3/IRF4/ACTL6B/EPO/SMARCD3/SHH/BMPER/GPC2/DMTN/GRIN1/GPC4/KLHL15/WAS/EDA/RPS6KA6/GPR143/CR1L/HLX/HEYL/OTUB1/FBN1/SPNS2/…	70/224	3970/21092
TN_breast_cancer	GO:BP	GO:0007409	axonogenesis	0.0114	224	17	442	21092	NTRK1/PSEN1/SEMA6D/ISLR2/NTN1/LAMA3/NUMBL/MEGF8/CNTN4/SEMA3B/DBN1/EPHA1/GBX1/SHH/LHX3/FGF13/EFNB1	17/224	442/21092
TN_breast_cancer	GO:BP	GO:0048646	anatomical structure formation involved in morphogenesis	0.0118113	224	30	1157	21092	CAPN2/AKT3/DCHS1/KRT8/ZNF385A/COL4A1/CLEC14A/PSEN1/CHRNA7/CACNA1H/PRKCB/GATA6/LAMA3/EMILIN1/ANKRD23/BMP2/MFNG/FBXW7/SFRP2/EPHA1/SMARCD3/SHH/BMPER/RALA/DMRT2/EDA/HEYL/TNNT3/COL4A2/TMOD2	30/224	1157/21092
TN_breast_cancer	GO:BP	GO:0051960	regulation of nervous system development	0.0148561	224	17	451	21092	NTRK1/PSEN1/SEMA6D/ISLR2/NTN1/NUMBL/MEGF8/NKX2-2/BMP2/SEMA3B/DBN1/GBX1/SMARCD3/SHH/NSUN5/FGF13/HEYL	17/224	451/21092
TN_breast_cancer	GO:BP	GO:0048523	negative regulation of cellular process	0.0181228	224	79	4749	21092	NTRK1/TRIM67/RGS7/AKT3/AJAP1/MCOLN3/PACSIN3/HRAS/IRF7/ZNF385A/GAS6/MEG3/PAX9/PSEN1/IFI27/GABRA5/CHRNA7/SEMA6D/CRTC3/PRKCB/TOB1/NOTUM/RPH3AL/NTN1/GATA6/CELF4/NANOS3/CLIP3/MEGF8/EML2/GIPR/CDC34/PALM/LIMS2/PTMA/TWIST2/EMILIN1/NKX2-2/BCL2L1/BMP2/TTLL12/ARHGAP8/MAPK8IP2/VGLL4/WWTR1/GP5/CNTN4/SEMA3B/SFMBT1/FBXW7/SFRP2/TCERG1/TLX3/B4GALT7/TRIP13/IRF4/ACTL6B/EPO/EPHA1/INTS1/SHH/HOXA9/BMPER/PARP10/DMTN/LH…	79/224	4749/21092
TN_breast_cancer	GO:BP	GO:0048666	neuron development	0.0182465	224	29	1122	21092	NTRK1/TRIM67/KCNIP2/GFRA1/PSEN1/GABRA5/CHRNA7/SEMA6D/ISLR2/GALR2/NTN1/LAMA3/NUMBL/MEGF8/FEV/MAPK8IP2/CNTN4/SEMA3B/SFRP2/DBN1/ACTL6B/EPO/EPHA1/GBX1/SHH/GPC2/LHX3/FGF13/EFNB1	29/224	1122/21092
TN_breast_cancer	GO:BP	GO:0007411	axon guidance	0.0211058	224	12	239	21092	NTRK1/SEMA6D/NTN1/LAMA3/MEGF8/CNTN4/SEMA3B/EPHA1/GBX1/SHH/LHX3/EFNB1	12/224	239/21092
TN_breast_cancer	GO:BP	GO:0097485	neuron projection guidance	0.0220114	224	12	240	21092	NTRK1/SEMA6D/NTN1/LAMA3/MEGF8/CNTN4/SEMA3B/EPHA1/GBX1/SHH/LHX3/EFNB1	12/224	240/21092
TN_breast_cancer	GO:BP	GO:0048667	cell morphogenesis involved in neuron differentiation	0.0264274	224	19	573	21092	NTRK1/PSEN1/CHRNA7/SEMA6D/ISLR2/NTN1/LAMA3/NUMBL/MEGF8/MAPK8IP2/CNTN4/SEMA3B/DBN1/EPHA1/GBX1/SHH/LHX3/FGF13/EFNB1	19/224	573/21092
TN_breast_cancer	GO:BP	GO:0007267	cell-cell signaling	0.0288698	224	37	1663	21092	NTRK1/KCNIP2/HRAS/SYT12/FZD10/KCNA5/BEGAIN/PSEN1/GABRA5/CHRNA7/PRKCB/NOTUM/RPH3AL/GATA6/CELF4/GIPR/LYPD6/PTPRN/BMP2/GRIK1/MAPK8IP2/VGLL4/WWTR1/CNTN4/SEMA3B/SFRP2/BMP3/CPZ/DBN1/SHH/GRIN1/GPC4/FGF13/SH3KBP1/EFNB1/EDA/TMOD2	37/224	1663/21092
TN_breast_cancer	GO:BP	GO:0031175	neuron projection development	0.0296735	224	26	970	21092	NTRK1/TRIM67/GFRA1/PSEN1/CHRNA7/SEMA6D/ISLR2/GALR2/NTN1/LAMA3/NUMBL/MEGF8/MAPK8IP2/CNTN4/SEMA3B/SFRP2/DBN1/ACTL6B/EPO/EPHA1/GBX1/SHH/GPC2/LHX3/FGF13/EFNB1	26/224	970/21092
TN_breast_cancer	GO:BP	GO:0000902	cell morphogenesis	0.0298279	224	27	1030	21092	NTRK1/DOCK1/DCHS1/ZNF385A/PSEN1/CHRNA7/SEMA6D/ISLR2/NTN1/LAMA3/NUMBL/MEGF8/PALM/LIMS2/MAPK8IP2/CNTN4/SEMA3B/DBN1/EPHA1/GBX1/SHH/DMTN/LHX3/FGF13/SH3KBP1/EFNB1/FMNL1	27/224	1030/21092
TN_breast_cancer	GO:BP	GO:0010648	negative regulation of cell communication	0.0357758	224	32	1352	21092	TRIM67/RGS7/ZNF385A/GAS6/PSEN1/CRTC3/PRKCB/TOB1/NOTUM/RPH3AL/CELF4/NANOS3/MEGF8/GIPR/CDC34/PALM/EMILIN1/BCL2L1/BMP2/TTLL12/MAPK8IP2/VGLL4/WWTR1/FBXW7/SFRP2/IRF4/EPO/SHH/BMPER/RPS6KA6/HEYL/FBN1	32/224	1352/21092
TN_breast_cancer	GO:BP	GO:0030030	cell projection organization	0.0374428	224	35	1550	21092	NTRK1/TRIM67/ESPN/GFRA1/HRAS/PSEN1/CHRNA7/SEMA6D/ISLR2/RAB34/GALR2/NTN1/LAMA3/NUMBL/MEGF8/PALM/MAPK8IP2/WWTR1/CNTN4/SEMA3B/SFRP2/DBN1/ACTL6B/EPO/EPHA1/GBX1/SHH/RALA/GPC2/DMTN/LHX3/FGF13/WAS/EFNB1/LRRC56	35/224	1550/21092
TN_breast_cancer	GO:BP	GO:0023057	negative regulation of signaling	0.0384881	224	32	1357	21092	TRIM67/RGS7/ZNF385A/GAS6/PSEN1/CRTC3/PRKCB/TOB1/NOTUM/RPH3AL/CELF4/NANOS3/MEGF8/GIPR/CDC34/PALM/EMILIN1/BCL2L1/BMP2/TTLL12/MAPK8IP2/VGLL4/WWTR1/FBXW7/SFRP2/IRF4/EPO/SHH/BMPER/RPS6KA6/HEYL/FBN1	32/224	1357/21092
TN_breast_cancer	GO:BP	GO:0009966	regulation of signal transduction	0.0398683	224	55	2968	21092	NTRK1/TRIM67/RGS7/AKT3/PHLDA2/HRAS/IRF7/FZD10/ZNF385A/GAS6/BEGAIN/PSEN1/CHRNA7/CRTC3/PRKCB/RAB34/TOB1/NOTUM/RPH3AL/GATA6/CELF4/PDE4A/NANOS3/MEGF8/GIPR/CDC34/PALM/LIMS2/LYPD6/EMILIN1/BCL2L1/BMP2/MFNG/TTLL12/ARHGAP8/MAPK8IP2/VGLL4/WWTR1/FBXW7/SFRP2/BMP3/IRF4/EPO/SHH/BMPER/GPC2/DMTN/GRIN1/GPC4/EDA/RPS6KA6/GPR143/HEYL/FBN1/TMOD2	55/224	2968/21092
TN_breast_cancer	GO:BP	GO:0061564	axon development	0.0433027	224	17	490	21092	NTRK1/PSEN1/SEMA6D/ISLR2/NTN1/LAMA3/NUMBL/MEGF8/CNTN4/SEMA3B/DBN1/EPHA1/GBX1/SHH/LHX3/FGF13/EFNB1	17/224	490/21092
TN_breast_cancer	GO:BP	GO:0010646	regulation of cell communication	0.0467402	224	60	3363	21092	NTRK1/TRIM67/RGS7/AKT3/PHLDA2/HRAS/IRF7/SYT12/FZD10/KCNA5/ZNF385A/GAS6/BEGAIN/PSEN1/CHRNA7/CRTC3/PRKCB/RAB34/TOB1/NOTUM/RPH3AL/GATA6/CELF4/PDE4A/NANOS3/MEGF8/GIPR/CDC34/PALM/LIMS2/LYPD6/EMILIN1/BCL2L1/BMP2/GRIK1/MFNG/TTLL12/ARHGAP8/MAPK8IP2/VGLL4/WWTR1/CNTN4/FBXW7/SFRP2/BMP3/DBN1/IRF4/EPO/SHH/BMPER/GPC2/DMTN/GRIN1/GPC4/EDA/RPS6KA6/GPR143/HEYL/FBN1/TMOD2	60/224	3363/21092
TN_breast_cancer	GO:BP	GO:0042221	response to chemical	0.0468782	224	73	4383	21092	NTRK1/CAPN2/RGS7/CSF3R/TNFRSF25/KCNIP2/GFRA1/HRAS/IRF7/SYT12/ALDH3B1/FZD10/KCNA5/KRT8/COL4A1/GAS6/PAX9/PTGER2/PSEN1/IFI27/CHRNA7/SEMA6D/CACNA1H/PRKCB/MT1G/TOB1/NTN1/GATA6/LAMA3/PDE4A/USF2/IFNL3/NUMBL/MEGF8/GIPR/CDC34/PALM/PTPRN/EMILIN1/NKX2-2/BCL2L1/BMP2/TTLL12/PNPLA3/MLC1/CNTN4/SEMA3B/FBXW7/SFRP2/CDO1/EPO/EPHA1/AGAP3/GBX1/SHH/HOXA9/BMPER/RALA/DMTN/LHX3/GRIN1/KLHL15/MXRA5/WAS/EFNB1/EDA/HEYL/COL4A…	73/224	4383/21092
TN_breast_cancer	GO:MF	GO:0005515	protein binding	0.00928049	232	197	14832	20166	BCAS2/ATP8B2/NTRK1/CAPN2/TRIM67/RGS7/AKT3/TTC34/CSF3R/AJAP1/ESPN/TNFRSF25/HPS1/KCNIP2/GFRA1/DOCK1/LRRC27/PDSS1/EXOC6/TNNI2/PHLDA2/PACSIN3/HRAS/IRF7/MACROD1/DCHS1/SYT12/ALDH3B1/DNAH10/TMEM132D/FZD10/KCNA5/KRT8/HOXC13/ZNF385A/COL4A1/GAS6/BEGAIN/ADCY4/PAX9/CLEC14A/NID2/PSEN1/IFI27/GABRA5/CHRNA7/SEMA6D/ISLR2/CRTC3/CACNA1H/DNAH3/PRKCB/ZG16B/MT1G/CAPN15/CHTF18/BHLHA9/RAB34/UBTF/TOB1/NAT9/MYO15B/EVPL/GA…	197/232	14832/20166
TN_breast_cancer	KEGG	KEGG:05200	Pathways in cancer	0.00846056	102	18	529	8064	NTRK1/AKT3/CSF3R/HRAS/FZD10/COL4A1/ADCY4/PTGER2/PRKCB/LAMA3/BCL2L1/BMP2/EPO/SHH/RALA/GNG10/HEYL/COL4A2	18/102	529/8064
